# Supplementary material for: Identification of progression markers for prostate cancer
Source: Cell Cycle. 2025 Sep 29;24(17-20):382–99. doi: 10.1080/15384101.2025.2563930 (PMC12533958; doi:10.1080/15384101.2025.2563930)
Supplement: Supplementary data 5.xls [file KCCY_A_2563930_SM3458.xls]

## Sheet: ACC
			Gender
Clinical end point	Cohort	Age	Female	Male
OS	Training	53 (37, 62)	32 (56%)	25 (44%)
OS	Validation	45 (31, 54)	15 (75%)	5 (25%)
DSS	Training	53 (36, 62)	35 (62%)	21 (38%)
DSS	Validation	46 (29, 54)	12 (63%)	7 (37%)
PFI	Training	53 (37, 62)	32 (56%)	25 (44%)
PFI	Validation	45 (31, 54)	15 (75%)	5 (25%)
DFI	Training	53 (38, 61)	20 (61%)	13 (39%)
DFI	Validation	32 (29, 44)	7 (64%)	4 (36%)

## Sheet: BLCA
			Gender		Tumor stage
Clinical end point	Cohort	Age	Female	Male	Stage 1	Stage 2	Stage 3	Stage 4
OS	Training	70 (61, 78)	82 (27%)	220 (73%)	1 (0.3%)	95 (31%)	107 (35%)	99 (33%)
OS	Validation	69 (62, 77)	25 (25%)	76 (75%)	1 (1.0%)	35 (35%)	32 (32%)	33 (33%)
DSS	Training	69 (62, 78)	75 (26%)	216 (74%)	2 (0.7%)	89 (31%)	96 (33%)	104 (36%)
DSS	Validation	71 (62, 77)	26 (27%)	72 (73%)	0 (0%)	41 (42%)	35 (36%)	22 (22%)
PFI	Training	70 (62, 78)	79 (26%)	224 (74%)	1 (0.3%)	98 (32%)	99 (33%)	105 (35%)
PFI	Validation	70 (62, 78)	28 (28%)	73 (72%)	1 (1.0%)	32 (32%)	40 (40%)	28 (28%)
DFI	Training	68 (60, 77)	34 (24%)	105 (76%)	2 (1.4%)	66 (47%)	71 (51%)	0 (0%)
DFI	Validation	67 (59, 76)	13 (28%)	34 (72%)	0 (0%)	29 (62%)	18 (38%)	0 (0%)

## Sheet: BRCA
			Gender		Tumor stage
Clinical end point	Cohort	Age	Female	Male	Stage 1	Stage 2	Stage 3	Stage 4
OS	Training	60 (50, 69)	770 (99%)	7 (0.9%)	130 (17%)	444 (57%)	187 (24%)	16 (2.1%)
OS	Validation	61 (49, 71)	254 (98%)	5 (1.9%)	45 (17%)	153 (59%)	57 (22%)	4 (1.5%)
DSS	Training	60 (50, 69)	756 (99%)	9 (1.2%)	135 (18%)	436 (57%)	179 (23%)	15 (2.0%)
DSS	Validation	60 (49, 70)	252 (99%)	3 (1.2%)	38 (15%)	155 (61%)	57 (22%)	5 (2.0%)
PFI	Training	60 (50, 69)	770 (99%)	7 (0.9%)	130 (17%)	444 (57%)	187 (24%)	16 (2.1%)
PFI	Validation	61 (49, 71)	254 (98%)	5 (1.9%)	45 (17%)	153 (59%)	57 (22%)	4 (1.5%)
DFI	Training	60 (50, 69)	667 (99%)	9 (1.3%)	120 (18%)	402 (59%)	154 (23%)	0 (0%)
DFI	Validation	60 (50, 69)	224 (99%)	2 (0.9%)	41 (18%)	130 (58%)	55 (24%)	0 (0%)

## Sheet: CESC
Clinical end point	Cohort	Age
OS	Training	46 (39, 56)
OS	Validation	52 (40, 61)
DSS	Training	48 (40, 59)
DSS	Validation	46 (37, 55)
PFI	Training	46 (39, 56)
PFI	Validation	52 (40, 61)
DFI	Training	47 (39, 56)
DFI	Validation	45 (38, 55)

## Sheet: CHOL
			Gender		Tumor stage
Clinical end point	Cohort	Age	Female	Male	Stage 1	Stage 2	Stage 3	Stage 4
OS	Training	69 (56, 74)	14 (52%)	13 (48%)	13 (48%)	8 (30%)	1 (3.7%)	5 (19%)
OS	Validation	68 (60, 70)	6 (67%)	3 (33%)	6 (67%)	1 (11%)	0 (0%)	2 (22%)
DSS	Training	69 (57, 74)	13 (50%)	13 (50%)	13 (50%)	8 (31%)	0 (0%)	5 (19%)
DSS	Validation	64 (60, 72)	7 (78%)	2 (22%)	6 (67%)	1 (11%)	1 (11%)	1 (11%)
PFI	Training	69 (56, 74)	14 (52%)	13 (48%)	13 (48%)	8 (30%)	1 (3.7%)	5 (19%)
PFI	Validation	68 (60, 70)	6 (67%)	3 (33%)	6 (67%)	1 (11%)	0 (0%)	2 (22%)
DFI	Training	71 (61, 74)	10 (56%)	8 (44%)	14 (78%)	3 (17%)	1 (5.6%)	0 (0%)
DFI	Validation	63 (55, 67)	3 (50%)	3 (50%)	4 (67%)	2 (33%)	0 (0%)	0 (0%)

## Sheet: COAD
			Gender		Tumor stage
Clinical end point	Cohort	Age	Female	Male	Stage 1	Stage 2	Stage 3	Stage 4
OS	Training	70 (60, 80)	155 (48%)	169 (52%)	57 (18%)	121 (37%)	96 (30%)	50 (15%)
OS	Validation	68 (61, 78)	51 (47%)	57 (53%)	17 (16%)	46 (43%)	32 (30%)	13 (12%)
DSS	Training	70 (60, 79)	142 (46%)	170 (54%)	60 (19%)	120 (38%)	82 (26%)	50 (16%)
DSS	Validation	70 (60, 80)	59 (56%)	46 (44%)	14 (13%)	39 (37%)	40 (38%)	12 (11%)
PFI	Training	70 (60, 80)	155 (48%)	169 (52%)	57 (18%)	121 (37%)	96 (30%)	50 (15%)
PFI	Validation	68 (61, 78)	51 (47%)	57 (53%)	17 (16%)	46 (43%)	32 (30%)	13 (12%)
DFI	Training	68 (59, 76)	58 (45%)	71 (55%)	32 (25%)	57 (44%)	40 (31%)	0 (0%)
DFI	Validation	66 (53, 75)	22 (51%)	21 (49%)	11 (26%)	20 (47%)	12 (28%)	0 (0%)

## Sheet: DLBC
			Gender
Clinical end point	Cohort	Age	Female	Male
OS	Training	58 (49, 65)	20 (56%)	16 (44%)
OS	Validation	69 (46, 76)	6 (50%)	6 (50%)
DSS	Training	58 (49, 65)	20 (56%)	16 (44%)
DSS	Validation	69 (46, 76)	6 (50%)	6 (50%)
PFI	Training	58 (49, 65)	20 (56%)	16 (44%)
PFI	Validation	69 (46, 76)	6 (50%)	6 (50%)
DFI	Training	58 (43, 64)	15 (71%)	6 (29%)
DFI	Validation	68 (51, 72)	2 (29%)	5 (71%)

## Sheet: ESCA
			Gender
Clinical end point	Cohort	Age	Female	Male
OS	Training	62 (55, 74)	17 (14%)	103 (86%)
OS	Validation	60 (54, 73)	6 (15%)	34 (85%)
DSS	Training	62 (55, 73)	17 (14%)	102 (86%)
DSS	Validation	60 (55, 74)	6 (15%)	34 (85%)
PFI	Training	62 (55, 74)	17 (14%)	103 (86%)
PFI	Validation	60 (54, 73)	6 (15%)	34 (85%)
DFI	Training	60 (53, 71)	8 (15%)	46 (85%)
DFI	Validation	58 (54, 62)	5 (26%)	14 (74%)

## Sheet: GBM
			Gender
Clinical end point	Cohort	Age	Female	Male
OS	Training	62 (51, 72)	39 (35%)	72 (65%)
OS	Validation	64 (57, 71)	14 (37%)	24 (63%)
DSS	Training	62 (52, 71)	35 (34%)	67 (66%)
DSS	Validation	62 (53, 73)	13 (37%)	22 (63%)
PFI	Training	62 (51, 72)	39 (35%)	72 (65%)
PFI	Validation	64 (57, 71)	14 (37%)	24 (63%)

## Sheet: HNSC
			Gender		Tumor stage
Clinical end point	Cohort	Age	Female	Male	Stage 1	Stage 2	Stage 3	Stage 4
OS	Training	62 (55, 70)	89 (28%)	229 (72%)	17 (5.3%)	55 (17%)	58 (18%)	188 (59%)
OS	Validation	61 (53, 71)	27 (25%)	80 (75%)	8 (7.5%)	13 (12%)	20 (19%)	66 (62%)
DSS	Training	63 (55, 70)	82 (27%)	221 (73%)	17 (5.6%)	47 (16%)	53 (17%)	186 (61%)
DSS	Validation	61 (53, 69)	26 (25%)	76 (75%)	8 (7.8%)	16 (16%)	20 (20%)	58 (57%)
PFI	Training	62 (55, 70)	89 (28%)	229 (72%)	17 (5.3%)	55 (17%)	58 (18%)	188 (59%)
PFI	Validation	61 (53, 71)	27 (25%)	80 (75%)	8 (7.5%)	13 (12%)	20 (19%)	66 (62%)
DFI	Training	62 (55, 74)	32 (40%)	48 (60%)	19 (24%)	31 (39%)	30 (38%)	0 (0%)
DFI	Validation	65 (58, 71)	11 (41%)	16 (59%)	4 (15%)	11 (41%)	12 (44%)	0 (0%)

[truncated: 23 more sheets: KICH, KIRC, KIRP, LAML, LGG, LIHC, LUAD, LUSC, MESO, OV, PAAD, PCPG, PRAD, READ, READ_and_COAD, SARC, SKCM, STAD, TGCT, THCA …]
