# Supplementary material for: Identification of progression markers for prostate cancer
Source: Cell Cycle. 2025 Sep 29;24(17-20):382–99. doi: 10.1080/15384101.2025.2563930 (PMC12533958; doi:10.1080/15384101.2025.2563930)
Supplement: Supplementary data 4.xlsx [file KCCY_A_2563930_SM3457.xlsx]

## Sheet: Supplementary data 4
Gene	Type	Source
AAAS	Cell cycle	QuickGO
ABCB1	Cell cycle	QuickGO
ABI1	Oncogene	OncoKB
ABL1	Cell cycle,Oncogene	QuickGO,OncoKB
ABL2	Oncogene	OncoKB
ABRAXAS1	Cell cycle,Oncogene	QuickGO,OncoKB
ABRAXAS2	Cell cycle	QuickGO
ACKR3	Oncogene	OncoKB
ACSL3	Oncogene	OncoKB
ACSL6	Oncogene	OncoKB
ACTB	Oncogene	OncoKB
ACTG1	Oncogene	OncoKB
ACTR2	Cell cycle	QuickGO
ACTR3	Cell cycle	QuickGO
ACVR1	TGFbeta,Oncogene	QuickGO,OncoKB
ACVR1B	Cell cycle,Oncogene	QuickGO,OncoKB
ACVR2A	Oncogene	OncoKB
ACVRL1	TGFbeta	QuickGO
ADAM9	TGFbeta	QuickGO
ADGRA2	Oncogene	OncoKB
ADHFE1	Oncogene	OncoKB
AFDN	Oncogene	OncoKB
AFF1	Oncogene	OncoKB
AFF3	Oncogene	OncoKB
AFF4	Oncogene	OncoKB
AGO1	Oncogene	OncoKB
AGO2	Oncogene	OncoKB
AGO4	Cell cycle	QuickGO
AJUBA	Oncogene	OncoKB
AKAP8	Cell cycle	QuickGO
AKAP8L	Cell cycle	QuickGO
AKT1	Oncogene	OncoKB
AKT2	Oncogene	OncoKB
AKT3	Oncogene	OncoKB
ALB	Oncogene	OncoKB
ALDH1L2	Oncogene	OncoKB
ALDH2	Oncogene	OncoKB
ALK	Oncogene	OncoKB
ALKBH4	Cell cycle	QuickGO
ALOX12B	Oncogene	OncoKB
AMER1	Oncogene	OncoKB
AMHR2	TGFbeta	QuickGO
ANAPC1	Cell cycle	QuickGO
ANAPC11	Cell cycle	QuickGO
ANAPC2	Cell cycle	QuickGO
ANK3	Cell cycle	QuickGO
ANKFN1	Cell cycle	QuickGO
ANKLE1	Cell cycle	QuickGO
ANKLE2	Cell cycle	QuickGO
ANKRD11	Oncogene	OncoKB
ANKRD26	Oncogene	OncoKB
ANKRD31	Cell cycle	QuickGO
ANKRD53	Cell cycle	QuickGO
ANLN	Cell cycle	QuickGO
ANXA11	Cell cycle	QuickGO
APC	Cell cycle,Oncogene	QuickGO,OncoKB
APH1A	Oncogene	OncoKB
APLNR	Oncogene	OncoKB
APOA1	TGFbeta	QuickGO
APOBEC3B	Oncogene	OncoKB
APP	Cell cycle	QuickGO
APPL1	TGFbeta	QuickGO
APPL2	TGFbeta	QuickGO
AR	Oncogene	OncoKB
ARAF	Oncogene	OncoKB
ARF1	Cell cycle	QuickGO
ARFRP1	Oncogene	OncoKB
ARHGAP26	Oncogene	OncoKB
ARHGAP35	Oncogene	OncoKB
ARHGEF10	Cell cycle	QuickGO
ARHGEF12	Oncogene	OncoKB
ARHGEF28	Oncogene	OncoKB
ARID1A	Oncogene	OncoKB
ARID1B	Oncogene	OncoKB
ARID2	Oncogene	OncoKB
ARID3A	Oncogene	OncoKB
ARID3B	Oncogene	OncoKB
ARID3C	Oncogene	OncoKB
ARID4A	Oncogene	OncoKB
ARID4B	Oncogene	OncoKB
ARID5A	Oncogene	OncoKB
ARID5B	Oncogene	OncoKB
ARL2	Cell cycle	QuickGO
ARL3	Cell cycle	QuickGO
ARL8A	Cell cycle	QuickGO
ARL8B	Cell cycle	QuickGO
ARNT	Oncogene	OncoKB
ARPP19	Cell cycle	QuickGO
ARRB2	TGFbeta	QuickGO
ASMTL	Oncogene	OncoKB
ASPM	Cell cycle	QuickGO
ASPSCR1	Oncogene	OncoKB
ASXL1	Oncogene	OncoKB
ASXL2	Oncogene	OncoKB
ASZ1	Cell cycle	QuickGO
ATAD5	Cell cycle	QuickGO
ATF1	Oncogene	OncoKB
ATF2	Cell cycle	QuickGO
ATG5	Oncogene	OncoKB
ATIC	Oncogene	OncoKB
ATM	Cell cycle,Oncogene	QuickGO,OncoKB
ATP1A1	Oncogene	OncoKB
ATP2B3	Oncogene	OncoKB
ATP6AP1	Oncogene	OncoKB
ATP6V1B2	Oncogene	OncoKB
ATR	Cell cycle,Oncogene	QuickGO,OncoKB
ATRIP	Oncogene	OncoKB
ATRX	Cell cycle,Oncogene	QuickGO,OncoKB
ATXN2	Oncogene	OncoKB
ATXN7	Oncogene	OncoKB
AUNIP	Cell cycle	QuickGO
AURKA	Cell cycle,Oncogene	QuickGO,OncoKB
AURKB	Cell cycle,Oncogene	QuickGO,OncoKB
AURKC	Cell cycle	QuickGO
AXIN1	Oncogene	OncoKB
AXIN2	Oncogene	OncoKB
AXL	Oncogene	OncoKB
AZI2	Cell cycle	QuickGO
B2M	Oncogene	OncoKB
BAALC	Oncogene	OncoKB
BABAM1	Cell cycle,Oncogene	QuickGO,OncoKB
BABAM2	Cell cycle	QuickGO
BACH2	Oncogene	OncoKB
BAG6	Cell cycle	QuickGO
BAMBI	TGFbeta	QuickGO
BANF1	Cell cycle	QuickGO
BAP1	Cell cycle,Oncogene	QuickGO,OncoKB
BARD1	Cell cycle,Oncogene	QuickGO,OncoKB
BAX	Oncogene	OncoKB
BBC3	Oncogene	OncoKB
BBS4	Cell cycle	QuickGO
BCAT1	Cell cycle	QuickGO
BCCIP	Cell cycle	QuickGO
BCL10	Oncogene	OncoKB
BCL11A	Oncogene	OncoKB
BCL11B	Oncogene	OncoKB
BCL2	Cell cycle,Oncogene	QuickGO,OncoKB
BCL2L1	Oncogene	OncoKB
BCL2L11	Cell cycle,Oncogene	QuickGO,OncoKB
BCL2L2	Oncogene	OncoKB
BCL3	Oncogene	OncoKB
BCL6	Oncogene	OncoKB
BCL7A	Oncogene	OncoKB
BCL9	Oncogene	OncoKB
BCL9L	Oncogene	OncoKB
BCOR	Oncogene	OncoKB
BCORL1	Oncogene	OncoKB
BCR	Oncogene	OncoKB
BECN1	Cell cycle	QuickGO
BEX4	Cell cycle	QuickGO
BIN3	Cell cycle	QuickGO
BIRC3	Oncogene	OncoKB
BIRC5	Cell cycle	QuickGO
BLM	Cell cycle,Oncogene	QuickGO,OncoKB
BMPR1A	TGFbeta,Oncogene	QuickGO,OncoKB
BOD1	Cell cycle	QuickGO
BOLL	Cell cycle	QuickGO
BRAF	Oncogene	OncoKB
BRCA1	Cell cycle,Oncogene	QuickGO,OncoKB
BRCA2	Cell cycle,Oncogene	QuickGO,OncoKB
BRCC3	Cell cycle	QuickGO
BRD3	Oncogene	OncoKB
BRD4	Oncogene	OncoKB
BRDT	Cell cycle	QuickGO
BRIP1	Cell cycle,Oncogene	QuickGO,OncoKB
BRME1	Cell cycle	QuickGO
BROX	Cell cycle	QuickGO
BRSK1	Cell cycle,Oncogene	QuickGO,OncoKB
BRSK2	Cell cycle	QuickGO
BTBD18	Cell cycle	QuickGO
BTG1	Oncogene	OncoKB
BTG2	Oncogene	OncoKB
BTK	Oncogene	OncoKB
BTLA	Oncogene	OncoKB
BTN2A2	Cell cycle	QuickGO
BUB1	Cell cycle	QuickGO
BUB1B	Cell cycle,Oncogene	QuickGO,OncoKB
BUB3	Cell cycle	QuickGO
C1orf146	Cell cycle	QuickGO
C1orf48	Cell cycle	QuickGO
C2CD3	Cell cycle	QuickGO
C9orf78	Cell cycle	QuickGO
CACNA1D	Oncogene	OncoKB
CACUL1	Cell cycle	QuickGO
CAD	Oncogene	OncoKB
CALM1	Cell cycle	QuickGO
CALM2	Cell cycle	QuickGO
CALM3	Cell cycle	QuickGO
CALR	Oncogene	OncoKB
CAMK2A	Cell cycle	QuickGO
CAMTA1	Oncogene	OncoKB
CANT1	Oncogene	OncoKB
CAPN3	Cell cycle	QuickGO
CARD11	Oncogene	OncoKB
CARM1	Oncogene	OncoKB
CARS1	Oncogene	OncoKB
CASC5	Cell cycle	QuickGO
CASP2	Cell cycle	QuickGO
CASP8	Oncogene	OncoKB
CATSPERZ	Cell cycle	QuickGO
CAV2	TGFbeta	QuickGO
CBFA2T3	Oncogene	OncoKB
CBFB	Oncogene	OncoKB
CBL	Oncogene	OncoKB
CBLB	Oncogene	OncoKB
CBLC	Oncogene	OncoKB
CCDC102B	Cell cycle	QuickGO
CCDC42	Cell cycle	QuickGO
CCDC57	Cell cycle	QuickGO
CCDC6	Oncogene	OncoKB
CCDC61	Cell cycle	QuickGO
CCDC69	Cell cycle	QuickGO
CCN6	Oncogene	OncoKB
CCNA1	Cell cycle	QuickGO
CCNA2	Cell cycle	QuickGO
CCNB1	Cell cycle	QuickGO
CCNB1IP1	Cell cycle,Oncogene	QuickGO,OncoKB
CCNB1V	Cell cycle	QuickGO
CCNB2	Cell cycle	QuickGO
CCNB3	Cell cycle,Oncogene	QuickGO,OncoKB
CCNC	Cell cycle	QuickGO
CCND1	Cell cycle,Oncogene	QuickGO,OncoKB
CCND2	Cell cycle,Oncogene	QuickGO,OncoKB
CCND3	Cell cycle,Oncogene	QuickGO,OncoKB
CCNE1	Cell cycle,Oncogene	QuickGO,OncoKB
CCNE2	Cell cycle	QuickGO
CCNF	Cell cycle	QuickGO
CCNG1	Cell cycle	QuickGO
CCNG2	Cell cycle	QuickGO
CCNI	Cell cycle	QuickGO
CCNI2	Cell cycle	QuickGO
CCNJ	Cell cycle	QuickGO
CCNJL	Cell cycle	QuickGO
CCNO	Cell cycle	QuickGO
CCNP	Cell cycle	QuickGO
CCNQ	Oncogene	OncoKB
CCNY	Cell cycle	QuickGO
CCP110	Cell cycle	QuickGO
CCT6B	Oncogene	OncoKB
CD19	Oncogene	OncoKB
CD22	Oncogene	OncoKB
CD274	Oncogene	OncoKB
CD276	Oncogene	OncoKB
CD28	Oncogene	OncoKB
CD36	Oncogene	OncoKB
CD58	Oncogene	OncoKB
CD70	Oncogene	OncoKB
CD74	Oncogene	OncoKB
CD79A	Oncogene	OncoKB
CD79B	Oncogene	OncoKB
CDC14B	Cell cycle	QuickGO
CDC20	Cell cycle	QuickGO
CDC23	Cell cycle	QuickGO
CDC25A	Cell cycle	QuickGO
CDC25B	Cell cycle	QuickGO
CDC25C	Cell cycle	QuickGO
CDC27	Cell cycle	QuickGO
CDC34	Cell cycle	QuickGO
CDC42	Oncogene	OncoKB
CDC45	Cell cycle	QuickGO
CDC6	Cell cycle	QuickGO
CDC7	Cell cycle	QuickGO
CDC73	Oncogene	OncoKB
CDCA2	Cell cycle	QuickGO
CDCA5	Cell cycle	QuickGO
CDCA8	Cell cycle	QuickGO
CDH1	Oncogene	OncoKB
CDH11	Oncogene	OncoKB
CDH2	Oncogene	OncoKB
CDH4	Oncogene	OncoKB
CDH5	TGFbeta	QuickGO
CDK1	Cell cycle	QuickGO
CDK11A	Cell cycle	QuickGO
CDK11B	Cell cycle	QuickGO
CDK12	Oncogene	OncoKB
CDK14	Cell cycle	QuickGO
CDK2	Cell cycle	QuickGO
CDK3	Cell cycle	QuickGO
CDK4	Cell cycle,Oncogene	QuickGO,OncoKB
CDK5R1	Cell cycle	QuickGO
CDK5RAP2	Cell cycle	QuickGO
CDK5RAP3	Cell cycle	QuickGO
CDK6	Cell cycle,Oncogene	QuickGO,OncoKB
CDK8	Oncogene	OncoKB
CDKN1A	Cell cycle,Oncogene	QuickGO,OncoKB
CDKN1B	Cell cycle,Oncogene	QuickGO,OncoKB
CDKN2A	Oncogene	OncoKB
CDKN2B	Oncogene	OncoKB
CDKN2C	Oncogene	OncoKB
CDKN3	Cell cycle	QuickGO
CDT1	Cell cycle	QuickGO
CDX2	Oncogene	OncoKB
CEBPA	Oncogene	OncoKB
CECR2	Cell cycle	QuickGO
CENATAC	Cell cycle	QuickGO
CENPA	Cell cycle,Oncogene	QuickGO,OncoKB
CENPC	Cell cycle	QuickGO
CENPE	Cell cycle	QuickGO
CENPF	Cell cycle	QuickGO
CENPH	Cell cycle	QuickGO
CENPI	Cell cycle	QuickGO
CENPJ	Cell cycle	QuickGO
CENPK	Cell cycle	QuickGO
CENPL	Cell cycle	QuickGO
CENPM	Cell cycle	QuickGO
CENPN	Cell cycle	QuickGO
CENPO	Cell cycle	QuickGO
CENPP	Cell cycle	QuickGO
CENPQ	Cell cycle	QuickGO
CENPS	Cell cycle	QuickGO
CENPT	Cell cycle	QuickGO
CENPU	Cell cycle	QuickGO
CENPW	Cell cycle	QuickGO
CENPX	Cell cycle	QuickGO
CEP120	Cell cycle	QuickGO
CEP126	Cell cycle	QuickGO
CEP135	Cell cycle	QuickGO
CEP152	Cell cycle	QuickGO
CEP192	Cell cycle	QuickGO
CEP250	Cell cycle	QuickGO
CEP295	Cell cycle	QuickGO
CEP43	Oncogene	OncoKB
CEP44	Cell cycle	QuickGO
CEP55	Cell cycle	QuickGO
CEP63	Cell cycle	QuickGO
CEP68	Cell cycle	QuickGO
CEP72	Cell cycle	QuickGO
CEP85	Cell cycle	QuickGO
CETN1	Cell cycle	QuickGO
CETN2	Cell cycle	QuickGO
CETN3	Cell cycle	QuickGO
CFL1	Cell cycle	QuickGO
CHAMP1	Cell cycle	QuickGO
CHCHD7	Oncogene	OncoKB
CHD2	Oncogene	OncoKB
CHD3	Cell cycle	QuickGO
CHD4	Oncogene	OncoKB
CHEK1	Cell cycle,Oncogene	QuickGO,OncoKB
CHEK2	Cell cycle,Oncogene	QuickGO,OncoKB
CHFR	Cell cycle	QuickGO
CHIC2	Oncogene	OncoKB
CHMP1A	Cell cycle	QuickGO
CHMP1B	Cell cycle	QuickGO
CHMP2A	Cell cycle	QuickGO
CHMP2B	Cell cycle	QuickGO
CHMP3	Cell cycle	QuickGO
CHMP4A	Cell cycle	QuickGO
CHMP4B	Cell cycle	QuickGO
CHMP4BP1	Cell cycle	QuickGO
CHMP4C	Cell cycle	QuickGO
CHMP5	Cell cycle	QuickGO
CHMP6	Cell cycle	QuickGO
CHMP7	Cell cycle	QuickGO
CHN1	Oncogene	OncoKB
CHORDC1	Cell cycle	QuickGO
CHST11	TGFbeta	QuickGO
CHTF8	Cell cycle,Oncogene	QuickGO,OncoKB
CIAO1	Cell cycle	QuickGO
CIAO2A	Cell cycle	QuickGO
CIAO2B	Cell cycle	QuickGO
CIB1	Cell cycle	QuickGO
CIC	Oncogene	OncoKB
CIITA	Oncogene	OncoKB
CILK1	Oncogene	OncoKB
CIT	Cell cycle	QuickGO
CITED1	TGFbeta	QuickGO
CITED2	TGFbeta	QuickGO
CKAP2	Cell cycle	QuickGO
CKAP5	Cell cycle	QuickGO
CKS1B	Cell cycle,Oncogene	QuickGO,OncoKB
CKS2	Cell cycle	QuickGO
CLASP1	Cell cycle	QuickGO
CLASP2	Cell cycle	QuickGO
CLDN5	TGFbeta	QuickGO
CLIP1	Cell cycle,Oncogene	QuickGO,OncoKB
CLP1	Oncogene	OncoKB
CLSPN	Cell cycle	QuickGO
CLTC	Cell cycle,Oncogene	QuickGO,OncoKB
CLTCL1	Cell cycle,Oncogene	QuickGO,OncoKB
CMTR2	Oncogene	OncoKB
CNBP	Oncogene	OncoKB
CNOT3	Oncogene	OncoKB
CNTD1	Cell cycle	QuickGO
CNTLN	Cell cycle	QuickGO
CNTRL	Oncogene	OncoKB
CNTROB	Cell cycle	QuickGO
COL1A1	Oncogene	OncoKB
COL1A2	TGFbeta	QuickGO
COL2A1	Oncogene	OncoKB
COL3A1	TGFbeta	QuickGO
COP1	Oncogene	OncoKB
CPS1	Oncogene	OncoKB
CRADD	Cell cycle	QuickGO
CRBN	Oncogene	OncoKB
CREB1	Oncogene	OncoKB
CREB3L1	Oncogene	OncoKB
CREB3L2	Oncogene	OncoKB
CREBBP	Oncogene	OncoKB
CRKL	Oncogene	OncoKB
CRLF2	Oncogene	OncoKB
CROCC	Cell cycle	QuickGO
CRTC1	Oncogene	OncoKB
CRTC3	Oncogene	OncoKB
CSAG1	Cell cycle	QuickGO
CSDE1	Oncogene	OncoKB
CSF1	Oncogene	OncoKB
CSF1R	Oncogene	OncoKB
CSF3R	Oncogene	OncoKB
CSNK1D	Cell cycle	QuickGO
CTCF	Cell cycle,Oncogene	QuickGO,OncoKB
CTDNEP1	Cell cycle,Oncogene	QuickGO,OncoKB
CTDP1	Cell cycle	QuickGO
CTLA4	Oncogene	OncoKB
CTNNA1	Oncogene	OncoKB
CTNNB1	Cell cycle,Oncogene	QuickGO,OncoKB
CTR9	Oncogene	OncoKB
CUL1	Cell cycle	QuickGO
CUL2	Cell cycle	QuickGO
CUL3	Cell cycle,Oncogene	QuickGO,OncoKB
CUL4A	Cell cycle,Oncogene	QuickGO,OncoKB
CUL4B	Cell cycle	QuickGO
CUL5	Cell cycle	QuickGO
CUL7	Cell cycle	QuickGO
CUX1	Oncogene	OncoKB
CXCR4	Oncogene	OncoKB
CYLD	Oncogene	OncoKB
CYP17A1	Oncogene	OncoKB
CYP19A1	Oncogene	OncoKB
CYP26B1	Cell cycle	QuickGO
CYP27B1	Cell cycle	QuickGO
CYSLTR2	Oncogene	OncoKB
DAB2	TGFbeta	QuickGO
DAXX	Oncogene	OncoKB
DAZAP1	Oncogene	OncoKB
DAZL	Cell cycle	QuickGO
DBF4	Cell cycle	QuickGO
DCAF13	Cell cycle	QuickGO
DCTN1	Cell cycle,Oncogene	QuickGO,OncoKB
DCTN2	Cell cycle	QuickGO
DCTN3	Cell cycle	QuickGO
DCTN6	Cell cycle	QuickGO
DCUN1D1	Oncogene	OncoKB
DDB1	Cell cycle	QuickGO
DDB2	Oncogene	OncoKB
DDIT3	Oncogene	OncoKB
DDR1	Oncogene	OncoKB
DDR2	Oncogene	OncoKB
DDX10	Oncogene	OncoKB
DDX11	Cell cycle	QuickGO
DDX11L8	Cell cycle	QuickGO
DDX12P	Cell cycle	QuickGO
DDX3X	Cell cycle,Oncogene	QuickGO,OncoKB
DDX4	Cell cycle,Oncogene	QuickGO,OncoKB
DDX41	Oncogene	OncoKB
DDX5	Oncogene	OncoKB
DDX6	Oncogene	OncoKB
DEK	Oncogene	OncoKB
DEUP1	Cell cycle	QuickGO
DIAPH3	Cell cycle	QuickGO
DICER1	Oncogene	OncoKB
DIS3	Oncogene	OncoKB
DIS3L2	Cell cycle	QuickGO
DKK1	Oncogene	OncoKB
DKK2	Oncogene	OncoKB
DKK3	Oncogene	OncoKB
DKK4	Oncogene	OncoKB
DLG1	Cell cycle	QuickGO
DLGAP5	Cell cycle	QuickGO
DMC1	Cell cycle	QuickGO
DMRT1	Cell cycle	QuickGO
DMRTC2	Cell cycle	QuickGO
DNA2	Cell cycle	QuickGO
DNAJB1	Oncogene	OncoKB
DNM2	Cell cycle,Oncogene	QuickGO,OncoKB
DNMT1	Oncogene	OncoKB
DNMT3A	Oncogene	OncoKB
DNMT3B	Oncogene	OncoKB
DNMT3L	Cell cycle	QuickGO
DONSON	Cell cycle	QuickGO
DOT1L	Oncogene	OncoKB
DPYD	Oncogene	OncoKB
DROSHA	Oncogene	OncoKB
DSCC1	Cell cycle	QuickGO
DSN1	Cell cycle	QuickGO
DTL	Cell cycle	QuickGO
DTX1	Oncogene	OncoKB
DUSP13B	Cell cycle	QuickGO
DUSP2	Oncogene	OncoKB
DUSP22	TGFbeta,Oncogene	QuickGO,OncoKB
DUSP4	Oncogene	OncoKB
DUSP9	Oncogene	OncoKB
DYNC1H1	Cell cycle	QuickGO
DYNLT1	Cell cycle	QuickGO
E2F3	Cell cycle,Oncogene	QuickGO,OncoKB
E2F7	Cell cycle	QuickGO
E2F8	Cell cycle	QuickGO
E9PSI1	Cell cycle	QuickGO
EBF1	Oncogene	OncoKB
ECRG4	Cell cycle	QuickGO
ECSIT	Oncogene	OncoKB
ECT2	Cell cycle	QuickGO
ECT2L	Oncogene	OncoKB
EDN1	Cell cycle	QuickGO
EDNRA	Cell cycle	QuickGO
EED	Oncogene	OncoKB
EFHC1	Cell cycle	QuickGO
EGFL7	Oncogene	OncoKB
EGFR	Oncogene	OncoKB
EGR1	Oncogene	OncoKB
EHMT2	Cell cycle	QuickGO
EID2	TGFbeta	QuickGO
EIF1AX	Oncogene	OncoKB
EIF2B1	Oncogene	OncoKB
EIF3E	Oncogene	OncoKB
EIF4A2	Oncogene	OncoKB
EIF4E	Cell cycle,Oncogene	QuickGO,OncoKB
EIF4EBP1	Cell cycle	QuickGO
ELF3	Oncogene	OncoKB
ELF4	Oncogene	OncoKB
ELK4	Oncogene	OncoKB
ELL	Oncogene	OncoKB
ELN	Oncogene	OncoKB
ELOC	Oncogene	OncoKB
ELP2	Oncogene	OncoKB
EME1	Cell cycle	QuickGO
EME2	Cell cycle	QuickGO
EML1	Cell cycle	QuickGO
EML3	Cell cycle	QuickGO
EML4	Cell cycle,Oncogene	QuickGO,OncoKB
EMSY	Oncogene	OncoKB
ENG	TGFbeta	QuickGO
ENKD1	Cell cycle	QuickGO
ENSA	Cell cycle	QuickGO
EP300	Oncogene	OncoKB
EP400	Oncogene	OncoKB
EPAS1	Oncogene	OncoKB
EPCAM	Oncogene	OncoKB
EPHA3	Oncogene	OncoKB
EPHA5	Oncogene	OncoKB
EPHA7	Oncogene	OncoKB
EPHB1	Oncogene	OncoKB
EPHB4	Oncogene	OncoKB
EPOR	Oncogene	OncoKB
EPS15	Oncogene	OncoKB
EPS8	Cell cycle	QuickGO
ERBB2	Oncogene	OncoKB
ERBB3	Oncogene	OncoKB
ERBB4	Oncogene	OncoKB
ERC1	Oncogene	OncoKB
ERCC1	Oncogene	OncoKB
ERCC2	Cell cycle,Oncogene	QuickGO,OncoKB
ERCC3	Oncogene	OncoKB
ERCC4	Cell cycle,Oncogene	QuickGO,OncoKB
ERCC5	Oncogene	OncoKB
EREG	Cell cycle	QuickGO
ERF	Oncogene	OncoKB
ERG	Oncogene	OncoKB
ERO1A	TGFbeta	QuickGO
ERRFI1	Oncogene	OncoKB
ESCO1	Cell cycle	QuickGO
ESCO2	Cell cycle,Oncogene	QuickGO,OncoKB
ESPL1	Cell cycle	QuickGO
ESR1	Oncogene	OncoKB
ETAA1	Cell cycle,Oncogene	QuickGO,OncoKB
ETNK1	Oncogene	OncoKB
ETS1	Oncogene	OncoKB
ETV1	Oncogene	OncoKB
ETV4	Oncogene	OncoKB
ETV5	Oncogene	OncoKB
ETV6	Oncogene	OncoKB
EWSR1	Oncogene	OncoKB
EXD1	Cell cycle	QuickGO
EXO1	Cell cycle	QuickGO
EXOC1	Cell cycle	QuickGO
EXOC2	Cell cycle	QuickGO
EXOC3	Cell cycle	QuickGO
EXOC4	Cell cycle	QuickGO
EXOC5	Cell cycle	QuickGO
EXOC6	Cell cycle	QuickGO
EXOC6B	Cell cycle	QuickGO
EXOC7	Cell cycle	QuickGO
EXOC8	Cell cycle	QuickGO
EXOSC6	Oncogene	OncoKB
EXT1	Oncogene	OncoKB
EXT2	Oncogene	OncoKB
EZH1	Oncogene	OncoKB
EZH2	Cell cycle,Oncogene	QuickGO,OncoKB
EZHIP	Oncogene	OncoKB
EZR	Cell cycle,Oncogene	QuickGO,OncoKB
FAF1	Oncogene	OncoKB
FAM110A	Cell cycle	QuickGO
FAM83D	Cell cycle	QuickGO
FAM9A	Cell cycle	QuickGO
FAM9B	Cell cycle	QuickGO
FAM9C	Cell cycle	QuickGO
FANCA	Cell cycle,Oncogene	QuickGO,OncoKB
FANCC	Oncogene	OncoKB
FANCD2	Cell cycle,Oncogene	QuickGO,OncoKB
FANCE	Oncogene	OncoKB
FANCF	Oncogene	OncoKB
FANCG	Oncogene	OncoKB
FANCL	Oncogene	OncoKB
FANCM	Cell cycle,Oncogene	QuickGO,OncoKB
FAS	Oncogene	OncoKB
FAT1	Oncogene	OncoKB
FAT4	Oncogene	OncoKB
FBXL15	Cell cycle	QuickGO
FBXL7	Cell cycle	QuickGO
FBXO11	Oncogene	OncoKB
FBXO31	Cell cycle,Oncogene	QuickGO,OncoKB
FBXO43	Cell cycle	QuickGO
FBXO5	Cell cycle	QuickGO
FBXW11	Cell cycle	QuickGO
FBXW2	Oncogene	OncoKB
FBXW7	Cell cycle,Oncogene	QuickGO,OncoKB
FCGR2B	Oncogene	OncoKB
FCRL4	Oncogene	OncoKB
FEN1	Cell cycle	QuickGO
FERMT2	TGFbeta	QuickGO
FES	Cell cycle,Oncogene	QuickGO,OncoKB
FEV	Oncogene	OncoKB
FGF1	Oncogene	OncoKB
FGF10	Cell cycle,Oncogene	QuickGO,OncoKB
FGF12	Oncogene	OncoKB
FGF14	Oncogene	OncoKB
FGF19	Oncogene	OncoKB
FGF2	Oncogene	OncoKB
FGF23	Oncogene	OncoKB
FGF3	Oncogene	OncoKB
FGF4	Oncogene	OncoKB
FGF5	Oncogene	OncoKB
FGF5A	Cell cycle	QuickGO
FGF6	Oncogene	OncoKB
FGF7	Oncogene	OncoKB
FGF8	Cell cycle,Oncogene	QuickGO,OncoKB
FGF9	Oncogene	OncoKB
FGFR1	Oncogene	OncoKB
FGFR2	Oncogene	OncoKB
FGFR3	Oncogene	OncoKB
FGFR4	Oncogene	OncoKB
FH	Oncogene	OncoKB
FHIT	Oncogene	OncoKB
FIGNL1	Cell cycle	QuickGO
FIP1L1	Oncogene	OncoKB
FIRRM	Cell cycle	QuickGO
FKBP6	Cell cycle	QuickGO
FLCN	TGFbeta,Oncogene	QuickGO,OncoKB
FLI1	Oncogene	OncoKB
FLNA	Cell cycle	QuickGO
FLT1	Oncogene	OncoKB
FLT3	Oncogene	OncoKB
FLT4	Oncogene	OncoKB
FLYWCH1	Oncogene	OncoKB
FMN2	Cell cycle	QuickGO
FMOD	TGFbeta	QuickGO
FNBP1	Oncogene	OncoKB
FNTA	TGFbeta	QuickGO
FOLH1	Oncogene	OncoKB
FOLR1	Oncogene	OncoKB
FOS	TGFbeta	QuickGO
FOXA1	Oncogene	OncoKB
FOXF1	Oncogene	OncoKB
FOXH1	TGFbeta	QuickGO
FOXJ2	Cell cycle	QuickGO
FOXJ3	Cell cycle	QuickGO
FOXL2	Oncogene	OncoKB
FOXM1	Cell cycle	QuickGO
FOXN3	Cell cycle	QuickGO
FOXN4	Oncogene	OncoKB
FOXO1	Oncogene	OncoKB
FOXO3	Oncogene	OncoKB
FOXO4	Cell cycle,Oncogene	QuickGO,OncoKB
FOXP1	Oncogene	OncoKB
FRS2	Oncogene	OncoKB
FSHB	TGFbeta	QuickGO
FSTL1	Oncogene	OncoKB
FSTL3	Oncogene	OncoKB
FUBP1	Oncogene	OncoKB
FURIN	TGFbeta,Oncogene	QuickGO,OncoKB
FUS	Oncogene	OncoKB
FUT8	TGFbeta	QuickGO
FYN	Oncogene	OncoKB
FZR1	Cell cycle,Oncogene	QuickGO,OncoKB
G3V2T6	Cell cycle	QuickGO
G7	Cell cycle	QuickGO
GAB1	Oncogene	OncoKB
GAB2	Oncogene	OncoKB
GABRA6	Oncogene	OncoKB
GADD45A	Cell cycle	QuickGO
GADD45B	Oncogene	OncoKB
GAS7	Oncogene	OncoKB
GATA1	Oncogene	OncoKB
GATA2	Oncogene	OncoKB
GATA3	Oncogene	OncoKB
GATA4	Oncogene	OncoKB
GATA6	Cell cycle,Oncogene	QuickGO,OncoKB
GCNT2	TGFbeta	QuickGO
GDF10	TGFbeta	QuickGO
GDF15	TGFbeta	QuickGO
GDF5	TGFbeta	QuickGO
GDF9	TGFbeta	QuickGO
GEM	Cell cycle	QuickGO
GID4	Oncogene	OncoKB
GIGYF2	Cell cycle	QuickGO
GINS1	Cell cycle	QuickGO
GINS3	Cell cycle	QuickGO
GJA1	Cell cycle	QuickGO
GLG1	TGFbeta	QuickGO
GLI1	Oncogene	OncoKB
GML	Cell cycle	QuickGO
GMNN	Cell cycle	QuickGO
GMPS	Oncogene	OncoKB
GNA11	Oncogene	OncoKB
GNA12	Oncogene	OncoKB
GNA13	Oncogene	OncoKB
GNAQ	Oncogene	OncoKB
GNAS	Oncogene	OncoKB
GNB1	Oncogene	OncoKB
GOLGA2	Cell cycle	QuickGO
GOLGA5	Oncogene	OncoKB
GOPC	Oncogene	OncoKB
GPC3	Oncogene	OncoKB
GPHN	Oncogene	OncoKB
GPR132	Cell cycle	QuickGO
GPS2	Oncogene	OncoKB
GPSM1	Cell cycle	QuickGO
GPSM2	Cell cycle	QuickGO
GRB7	Oncogene	OncoKB
GREM1	Oncogene	OncoKB
GRIN2A	Oncogene	OncoKB
GRM3	Oncogene	OncoKB
GSK3B	Oncogene	OncoKB
GSPT1	Cell cycle	QuickGO
GTF2B	Cell cycle	QuickGO
GTF2I	Oncogene	OncoKB
GTSE1	Cell cycle,Oncogene	QuickGO,OncoKB
H1-2	Oncogene	OncoKB
H1-3	Oncogene	OncoKB
H1-4	Oncogene	OncoKB
H1-5	Oncogene	OncoKB
H1-8	Cell cycle	QuickGO
H2AC11	Oncogene	OncoKB
H2AC16	Oncogene	OncoKB
H2AC17	Oncogene	OncoKB
H2AC6	Oncogene	OncoKB
H2AX	Cell cycle	QuickGO
H2BC11	Oncogene	OncoKB
H2BC12	Oncogene	OncoKB
H2BC17	Oncogene	OncoKB
H2BC4	Oncogene	OncoKB
H2BC5	Oncogene	OncoKB
H2BC8	Oncogene	OncoKB
H2BW1	Cell cycle	QuickGO
H3-3A	Oncogene	OncoKB
H3-3B	Oncogene	OncoKB
H3-4	Oncogene	OncoKB
H3-5	Oncogene	OncoKB
H3C1	Oncogene	OncoKB
H3C10	Oncogene	OncoKB
H3C11	Oncogene	OncoKB
H3C12	Oncogene	OncoKB
H3C13	Oncogene	OncoKB
H3C14	Oncogene	OncoKB
H3C15	Oncogene	OncoKB
H3C2	Oncogene	OncoKB
H3C3	Oncogene	OncoKB
H3C4	Oncogene	OncoKB
H3C6	Oncogene	OncoKB
H3C7	Oncogene	OncoKB
H3C8	Oncogene	OncoKB
H3P6	Oncogene	OncoKB
H4C6	Oncogene	OncoKB
H4C9	Oncogene	OncoKB
HASPIN	Cell cycle	QuickGO
HAUS1	Cell cycle	QuickGO
HAUS2	Cell cycle	QuickGO
HAUS3	Cell cycle	QuickGO
HAUS4	Cell cycle	QuickGO
HAUS5	Cell cycle	QuickGO
HAUS6	Cell cycle	QuickGO
HAUS7	Cell cycle	QuickGO
HAUS8	Cell cycle	QuickGO
HCTP4	Cell cycle	QuickGO
HDAC1	Oncogene	OncoKB
HDAC2	Oncogene	OncoKB
HDAC3	Cell cycle	QuickGO
HDAC4	Oncogene	OncoKB
HDAC7	Oncogene	OncoKB
HDAC8	Cell cycle	QuickGO
HEPACAM2	Cell cycle	QuickGO
HERPUD1	Oncogene	OncoKB
HEY1	Oncogene	OncoKB
HFE	Oncogene	OncoKB
HFM1	Cell cycle	QuickGO
HGF	Cell cycle,Oncogene	QuickGO,OncoKB
HIF1A	Oncogene	OncoKB
HINFP	Cell cycle	QuickGO
HIP1	Oncogene	OncoKB
HIPK2	TGFbeta	QuickGO
HIRA	Oncogene	OncoKB
HJURP	Cell cycle	QuickGO
HLA-A	Oncogene	OncoKB
HLA-B	Oncogene	OncoKB
HLA-C	Oncogene	OncoKB
HLF	Oncogene	OncoKB
HMGA1	Oncogene	OncoKB
HMGA2	Oncogene	OncoKB
HNF1A	Oncogene	OncoKB
HNF1B	Oncogene	OncoKB
HNRNPA2B1	Oncogene	OncoKB
HOOK3	Oncogene	OncoKB
HORMAD1	Cell cycle	QuickGO
HORMAD2	Cell cycle	QuickGO
HOXA11	Oncogene	OncoKB
HOXA13	Cell cycle,Oncogene	QuickGO,OncoKB
HOXA3	Oncogene	OncoKB
HOXA9	Oncogene	OncoKB
HOXB13	Oncogene	OncoKB
HOXC11	Oncogene	OncoKB
HOXC13	Oncogene	OncoKB
HOXD11	Oncogene	OncoKB
HOXD13	Oncogene	OncoKB
HPGD	TGFbeta	QuickGO
HRAS	Oncogene	OncoKB
HSD17B2	Oncogene	OncoKB
HSD3B1	Oncogene	OncoKB
HSF2BP	Cell cycle	QuickGO
HSF5	Cell cycle	QuickGO
HSP90AA1	Oncogene	OncoKB
HSP90AB1	Oncogene	OncoKB
HSPA2	Cell cycle	QuickGO
HSPA8	Cell cycle	QuickGO
HTATIP2	Oncogene	OncoKB
HTT	Cell cycle	QuickGO
HUS1	Cell cycle	QuickGO
HUS1B	Cell cycle	QuickGO
ICOSLG	Oncogene	OncoKB
ID1	TGFbeta,Oncogene	QuickGO,OncoKB
ID3	Oncogene	OncoKB
ID4	Cell cycle	QuickGO
IDH1	Oncogene	OncoKB
IDH2	Oncogene	OncoKB
IER3	Cell cycle	QuickGO
IFFO1	Cell cycle	QuickGO
IFNAR1	Oncogene	OncoKB
IFNGR1	Oncogene	OncoKB
IGF1	Oncogene	OncoKB
IGF1R	Oncogene	OncoKB
IGF2	Oncogene	OncoKB
IGH	Oncogene	OncoKB
IGK	Oncogene	OncoKB
IGL	Oncogene	OncoKB
IHO1	Cell cycle	QuickGO
IK	Cell cycle	QuickGO
IKBKB	Oncogene	OncoKB
IKBKE	Oncogene	OncoKB
IKZF1	Oncogene	OncoKB
IKZF2	Oncogene	OncoKB
IKZF3	Oncogene	OncoKB
IL10	Oncogene	OncoKB
IL2	Oncogene	OncoKB
IL21R	Oncogene	OncoKB
IL3	Oncogene	OncoKB
IL6ST	Oncogene	OncoKB
IL7R	Oncogene	OncoKB
ILK	Cell cycle	QuickGO
INCENP	Cell cycle	QuickGO
ING1	Oncogene	OncoKB
ING2	Cell cycle	QuickGO
INHA	Oncogene	OncoKB
INHBA	Oncogene	OncoKB
INIP	Cell cycle	QuickGO
INO80	Cell cycle	QuickGO
INPP4A	Oncogene	OncoKB
INPP4B	Oncogene	OncoKB
INPP5D	Oncogene	OncoKB
INPPL1	Oncogene	OncoKB
INSC	Cell cycle	QuickGO
INSR	Oncogene	OncoKB
INTS13	Cell cycle	QuickGO
INTS3	Cell cycle	QuickGO
INTS6	Oncogene	OncoKB
IQGAP1	Cell cycle,Oncogene	QuickGO,OncoKB
IQGAP2	Cell cycle	QuickGO
IQGAP3	Cell cycle	QuickGO
IRF1	Oncogene	OncoKB
IRF2	Oncogene	OncoKB
IRF4	Oncogene	OncoKB
IRF8	Oncogene	OncoKB
IRS1	Oncogene	OncoKB
IRS2	Oncogene	OncoKB
IRS4	Oncogene	OncoKB
IST1	Cell cycle	QuickGO
ITGA8	TGFbeta	QuickGO
ITGB1	Cell cycle,TGFbeta	QuickGO,QuickGO
ITGB3BP	Cell cycle	QuickGO
ITGB5	TGFbeta	QuickGO
ITGB6	TGFbeta	QuickGO
ITGB8	TGFbeta	QuickGO
ITK	Oncogene	OncoKB
ITPKB	Oncogene	OncoKB
JAK1	Oncogene	OncoKB
JAK2	Oncogene	OncoKB
JAK3	Oncogene	OncoKB
JARID2	Oncogene	OncoKB
JAZF1	Oncogene	OncoKB
JTB	Cell cycle	QuickGO
JUN	TGFbeta,Oncogene	QuickGO,OncoKB
KASH5	Cell cycle	QuickGO
KAT14	Cell cycle	QuickGO
KAT5	Cell cycle	QuickGO
KAT6A	Oncogene	OncoKB
KAT6B	Oncogene	OncoKB
KAT7	Oncogene	OncoKB
KATNB1	Cell cycle	QuickGO
KBTBD4	Oncogene	OncoKB
KCNJ5	Oncogene	OncoKB
KCTD19	Cell cycle	QuickGO
KDM2B	Oncogene	OncoKB
KDM4C	Oncogene	OncoKB
KDM5A	Oncogene	OncoKB
KDM5C	Oncogene	OncoKB
KDM5D	Oncogene	OncoKB
KDM6A	Oncogene	OncoKB
KDM8	Cell cycle	QuickGO
KDR	Oncogene	OncoKB
KDSR	Oncogene	OncoKB
KEAP1	Oncogene	OncoKB
KEL	Oncogene	OncoKB
KHDRBS1	Cell cycle	QuickGO
KIAA0753	Cell cycle	QuickGO
KIAA1569	Cell cycle	QuickGO
KIAA1614	Cell cycle	QuickGO
KIF11	Cell cycle	QuickGO
KIF14	Cell cycle	QuickGO
KIF15	Cell cycle	QuickGO
KIF18A	Cell cycle	QuickGO
KIF18B	Cell cycle	QuickGO
KIF20A	Cell cycle	QuickGO
KIF22	Cell cycle	QuickGO
KIF23	Cell cycle	QuickGO
KIF25	Cell cycle	QuickGO
KIF2A	Cell cycle	QuickGO
KIF2B	Cell cycle	QuickGO
KIF2C	Cell cycle	QuickGO
KIF3A	Cell cycle	QuickGO
KIF3B	Cell cycle	QuickGO
KIF4A	Cell cycle	QuickGO
KIF4B	Cell cycle	QuickGO
KIF5B	Oncogene	OncoKB
KIFC1	Cell cycle	QuickGO
KIFC2	Cell cycle	QuickGO
KIT	Oncogene	OncoKB
KIZ	Cell cycle	QuickGO
KLF2	Oncogene	OncoKB
KLF3	Oncogene	OncoKB
KLF4	Oncogene	OncoKB
KLF5	Oncogene	OncoKB
KLF6	Oncogene	OncoKB
KLHDC3	Cell cycle	QuickGO
KLHDC8B	Cell cycle	QuickGO
KLHL22	Cell cycle	QuickGO
KLHL6	Oncogene	OncoKB
KLK2	Oncogene	OncoKB
KMT2A	Oncogene	OncoKB
KMT2B	Oncogene	OncoKB
KMT2C	Oncogene	OncoKB
KMT2D	Oncogene	OncoKB
KMT5A	Cell cycle,Oncogene	QuickGO,OncoKB
KNL1	Cell cycle,Oncogene	QuickGO,OncoKB
KNSTRN	Cell cycle,Oncogene	QuickGO,OncoKB
KNTC1	Cell cycle	QuickGO
KNTC2	Cell cycle	QuickGO
KPNB1	Cell cycle	QuickGO
KRAS	Oncogene	OncoKB
KSR2	Oncogene	OncoKB
KTN1	Oncogene	OncoKB
LARP4B	Oncogene	OncoKB
LASP1	Oncogene	OncoKB
LATS1	Cell cycle,Oncogene	QuickGO,OncoKB
LATS2	Cell cycle,Oncogene	QuickGO,OncoKB
LCK	Oncogene	OncoKB
LCMT1	Cell cycle	QuickGO
LCP1	Oncogene	OncoKB
LEF1	Oncogene	OncoKB
LEFTY1	TGFbeta	QuickGO
LGR5	Oncogene	OncoKB
LIF	Cell cycle	QuickGO
LIFR	Oncogene	OncoKB
LIG1	Cell cycle	QuickGO
LIMK2	Cell cycle	QuickGO
LIPA	Cell cycle	QuickGO
LLGL1	Cell cycle	QuickGO
LLGL2	Cell cycle	QuickGO
LMNA	Cell cycle,Oncogene	QuickGO,OncoKB
LMO1	Oncogene	OncoKB
LMO2	Oncogene	OncoKB
LPIN1	Cell cycle	QuickGO
LPP	Oncogene	OncoKB
LPXN	TGFbeta	QuickGO
LRIG3	Oncogene	OncoKB
LRP1B	Oncogene	OncoKB
LRP5	Oncogene	OncoKB
LRP6	Oncogene	OncoKB
LRRC32	TGFbeta	QuickGO
LRRK2	Oncogene	OncoKB
LSM14A	Cell cycle	QuickGO
LSM14B	Cell cycle	QuickGO
LTB	Oncogene	OncoKB
LTBP2	TGFbeta	QuickGO
LTBP3	TGFbeta	QuickGO
LTBP4	TGFbeta	QuickGO
LTK	Oncogene	OncoKB
LYL1	Oncogene	OncoKB
LYN	Oncogene	OncoKB
LZTR1	Oncogene	OncoKB
LZTS2	Cell cycle	QuickGO
M1AP	Cell cycle	QuickGO
MAD1L1	Cell cycle	QuickGO
MAD2L1	Cell cycle	QuickGO
MAD2L2	Cell cycle,Oncogene	QuickGO,OncoKB
MAEL	Cell cycle	QuickGO
MAF	Oncogene	OncoKB
MAFB	Oncogene	OncoKB
MAGED1	Oncogene	OncoKB
MAJIN	Cell cycle	QuickGO
MAL2	Oncogene	OncoKB
MALT1	Oncogene	OncoKB
MAML2	Oncogene	OncoKB
MAP10	Cell cycle	QuickGO
MAP1S	Cell cycle	QuickGO
MAP2K1	Oncogene	OncoKB
MAP2K2	Oncogene	OncoKB
MAP2K4	Oncogene	OncoKB
MAP3K1	Oncogene	OncoKB
MAP3K11	Cell cycle	QuickGO
MAP3K13	Oncogene	OncoKB
MAP3K14	Oncogene	OncoKB
MAP3K20	Cell cycle	QuickGO
MAP3K21	Oncogene	OncoKB
MAP3K6	Oncogene	OncoKB
MAP3K7	TGFbeta,Oncogene	QuickGO,OncoKB
MAP4	Cell cycle	QuickGO
MAP4K4	Oncogene	OncoKB
MAP9	Cell cycle	QuickGO
MAPK1	Oncogene	OncoKB
MAPK3	Oncogene	OncoKB
MAPKAP1	Oncogene	OncoKB
MAPRE1	Cell cycle	QuickGO
MAPRE2	Cell cycle	QuickGO
MAPRE3	Cell cycle	QuickGO
MARF1	Cell cycle	QuickGO
MASTL	Cell cycle	QuickGO
MAU2	Cell cycle	QuickGO
MAX	Oncogene	OncoKB
MBD4	Oncogene	OncoKB
MBD6	Oncogene	OncoKB
MBTPS1	Cell cycle	QuickGO
MBTPS2	Cell cycle	QuickGO
MCL1	Oncogene	OncoKB
MCM2	Cell cycle	QuickGO
MCM3	Cell cycle	QuickGO
MCM4	Cell cycle	QuickGO
MCM6	Cell cycle	QuickGO
MCMBP	Cell cycle	QuickGO
MCMDC2	Cell cycle	QuickGO
MCPH1	Cell cycle	QuickGO
MDC1	Cell cycle,Oncogene	QuickGO,OncoKB
MDM2	Cell cycle,Oncogene	QuickGO,OncoKB
MDM4	Oncogene	OncoKB
MDS2	Oncogene	OncoKB
MECOM	Oncogene	OncoKB
MED1	Cell cycle	QuickGO
MED12	Oncogene	OncoKB
MEF2B	Oncogene	OncoKB
MEF2C	Oncogene	OncoKB
MEF2D	Oncogene	OncoKB
MEI1	Cell cycle	QuickGO
MEI4	Cell cycle	QuickGO
MEIKIN	Cell cycle	QuickGO
MEIOB	Cell cycle	QuickGO
MEIOC	Cell cycle	QuickGO
MEIOSIN	Cell cycle	QuickGO
MELK	Cell cycle	QuickGO
MEN1	Oncogene	OncoKB
MERTK	Oncogene	OncoKB
MET	Oncogene	OncoKB
MGA	Oncogene	OncoKB
MGAM	Oncogene	OncoKB
MIB1	Oncogene	OncoKB
MIDEAS	Oncogene	OncoKB
MIS12	Cell cycle	QuickGO
MIS18A	Cell cycle	QuickGO
MISP	Cell cycle	QuickGO
MITD1	Cell cycle	QuickGO
MITF	Oncogene	OncoKB
MKI67	Oncogene	OncoKB
MKNK1	Oncogene	OncoKB
MLF1	Oncogene	OncoKB
MLH1	Cell cycle,Oncogene	QuickGO,OncoKB
MLH3	Cell cycle,Oncogene	QuickGO,OncoKB
MLLT1	Oncogene	OncoKB
MLLT10	Oncogene	OncoKB
MLLT11	Oncogene	OncoKB
MLLT3	Oncogene	OncoKB
MLLT6	Oncogene	OncoKB
MMS19	Cell cycle	QuickGO
MN1	Oncogene	OncoKB
MNAT1	Cell cycle	QuickGO
MND1	Cell cycle	QuickGO
MNS1	Cell cycle	QuickGO
MNX1	Oncogene	OncoKB
MOB3B	Oncogene	OncoKB
MOS	Cell cycle	QuickGO
MOV10L1	Cell cycle	QuickGO
MPEG1	Oncogene	OncoKB
MPL	Oncogene	OncoKB
MRE11	Cell cycle,Oncogene	QuickGO,OncoKB
MRE11A	Cell cycle	QuickGO
MRNIP	Cell cycle	QuickGO
MRTFA	Oncogene	OncoKB
MS4A1	Oncogene	OncoKB
MSH2	Cell cycle,Oncogene	QuickGO,OncoKB
MSH3	Oncogene	OncoKB
MSH4	Cell cycle	QuickGO
MSH5	Cell cycle	QuickGO
MSH5-SAPCD1	Cell cycle	QuickGO
MSH6	Cell cycle,Oncogene	QuickGO,OncoKB
MSI1	Oncogene	OncoKB
MSI2	Oncogene	OncoKB
MSN	Oncogene	OncoKB
MST1	Oncogene	OncoKB
MST1R	Oncogene	OncoKB
MSTN	TGFbeta	QuickGO
MTA3	Cell cycle	QuickGO
MTAP	Oncogene	OncoKB
MTCL1	Cell cycle	QuickGO
MTCL2	Cell cycle	QuickGO
MTCP1	Oncogene	OncoKB
MTHFD2	Oncogene	OncoKB
MTMR3	Cell cycle	QuickGO
MTMR4	Cell cycle	QuickGO
MTOR	Oncogene	OncoKB
MUC1	Cell cycle,Oncogene	QuickGO,OncoKB
MUS81	Cell cycle	QuickGO
MUTYH	Oncogene	OncoKB
MYB	Cell cycle,Oncogene	QuickGO,OncoKB
MYBL1	Cell cycle,Oncogene	QuickGO,OncoKB
MYBL2	Cell cycle	QuickGO
MYC	Cell cycle,Oncogene	QuickGO,OncoKB
MYCL	Oncogene	OncoKB
MYCN	Oncogene	OncoKB
MYD88	Oncogene	OncoKB
MYH10	Cell cycle	QuickGO
MYH11	Oncogene	OncoKB
MYH9	Cell cycle,Oncogene	QuickGO,OncoKB
MYO18A	Oncogene	OncoKB
MYO5A	Oncogene	OncoKB
MYOD1	Oncogene	OncoKB
MZT1	Cell cycle	QuickGO
NAA50	Cell cycle	QuickGO
NAA60	Cell cycle	QuickGO
NAB2	Oncogene	OncoKB
NABP1	Cell cycle	QuickGO
NABP2	Cell cycle	QuickGO
NACA	Oncogene	OncoKB
NADK	Oncogene	OncoKB
NAE1	Cell cycle	QuickGO
NBEAP1	Oncogene	OncoKB
NBN	Cell cycle,Oncogene	QuickGO,OncoKB
NBS1	Cell cycle	QuickGO
NCAPD2	Cell cycle	QuickGO
NCAPD3	Cell cycle	QuickGO
NCAPG	Cell cycle	QuickGO
NCAPG2	Cell cycle	QuickGO
NCAPH	Cell cycle	QuickGO
NCAPH2	Cell cycle	QuickGO
NCOA1	Oncogene	OncoKB
NCOA2	Oncogene	OncoKB
NCOA3	Oncogene	OncoKB
NCOA4	Oncogene	OncoKB
NCOR1	Cell cycle,Oncogene	QuickGO,OncoKB
NCOR2	Oncogene	OncoKB
NCSTN	Oncogene	OncoKB
NDC1	Cell cycle	QuickGO
NDC80	Cell cycle	QuickGO
NDE1	Cell cycle	QuickGO
NDEL1	Cell cycle	QuickGO
NDP	Cell cycle,TGFbeta	QuickGO,QuickGO
NDRG1	Oncogene	OncoKB
NEDD1	Cell cycle	QuickGO
NEGR1	Oncogene	OncoKB
NEK11	Cell cycle	QuickGO
NEK2	Cell cycle	QuickGO
NEK3	Cell cycle	QuickGO
NEK4	Cell cycle	QuickGO
NEK6	Cell cycle	QuickGO
NEK7	Cell cycle	QuickGO
NEK9	Cell cycle	QuickGO
NES	Cell cycle	QuickGO
NEUROG1	Cell cycle	QuickGO
NF1	Oncogene	OncoKB
NF2	Oncogene	OncoKB
NFATC2	Oncogene	OncoKB
NFE2	Oncogene	OncoKB
NFE2L2	Oncogene	OncoKB
NFIA	Cell cycle	QuickGO
NFIB	Cell cycle,Oncogene	QuickGO,OncoKB
NFKB2	Oncogene	OncoKB
NFKBIA	Oncogene	OncoKB
NFKBIE	Oncogene	OncoKB
NHERF1	Oncogene	OncoKB
NIN	Cell cycle,Oncogene	QuickGO,OncoKB
NIPBL	Cell cycle	QuickGO
NKX2-1	Oncogene	OncoKB
NKX3-1	Oncogene	OncoKB
NLE1	Cell cycle	QuickGO
NLK	TGFbeta	QuickGO
NLRP5	Cell cycle	QuickGO
NOD1	Oncogene	OncoKB
NODAL	TGFbeta	QuickGO
NOLC1	Cell cycle	QuickGO
NONO	Oncogene	OncoKB
NOP53	Cell cycle	QuickGO
NOTCH1	Oncogene	OncoKB
NOTCH2	Oncogene	OncoKB
NOTCH3	Oncogene	OncoKB
NOTCH4	Oncogene	OncoKB
NOX5	Cell cycle	QuickGO
NPAT	Cell cycle	QuickGO
NPM1	Cell cycle,Oncogene	QuickGO,OncoKB
NPNT	TGFbeta	QuickGO
NPPC	Cell cycle	QuickGO
NPR2	Cell cycle	QuickGO
NQO1	Oncogene	OncoKB
NR3C1	Cell cycle	QuickGO
NR4A3	Oncogene	OncoKB
NRAS	Oncogene	OncoKB
NRDE2	Cell cycle	QuickGO
NRG1	Oncogene	OncoKB
NRROS	TGFbeta	QuickGO
NSD1	Oncogene	OncoKB
NSD2	Oncogene	OncoKB
NSD3	Oncogene	OncoKB
NSFL1C	Cell cycle	QuickGO
NSL1	Cell cycle	QuickGO
NSUN2	Cell cycle	QuickGO
NT5C2	Oncogene	OncoKB
NTHL1	Oncogene	OncoKB
NTMT1	Cell cycle	QuickGO
NTRK1	Oncogene	OncoKB
NTRK2	Oncogene	OncoKB
NTRK3	Oncogene	OncoKB
NUDC	Cell cycle	QuickGO
NUDT15	Cell cycle	QuickGO
NUF2	Cell cycle,Oncogene	QuickGO,OncoKB
NUMA1	Cell cycle,Oncogene	QuickGO,OncoKB
NUP214	Oncogene	OncoKB
NUP37	Cell cycle	QuickGO
NUP43	Cell cycle	QuickGO
NUP62	Cell cycle	QuickGO
NUP93	Oncogene	OncoKB
NUP98	Oncogene	OncoKB
NUSAP1	Cell cycle	QuickGO
NUTM1	Oncogene	OncoKB
NUTM2A	Oncogene	OncoKB
NUTM2B	Oncogene	OncoKB
NUTM2D	Oncogene	OncoKB
O43832	Cell cycle	QuickGO
ODF2	Cell cycle	QuickGO
OFD1	Cell cycle	QuickGO
OIP5	Cell cycle	QuickGO
OLIG2	Oncogene	OncoKB
OMD	Oncogene	OncoKB
ONECUT1	TGFbeta	QuickGO
ONECUT2	TGFbeta,Oncogene	QuickGO,OncoKB
OOEP	Cell cycle	QuickGO
ORC1	Cell cycle	QuickGO
ORC4	Cell cycle	QuickGO
OSGIN2	Cell cycle	QuickGO
OVOL1	Cell cycle	QuickGO
P2RY8	Oncogene	OncoKB
P3H4	Cell cycle	QuickGO
PABIR1	Cell cycle	QuickGO
PAFAH1B1	Cell cycle	QuickGO
PAFAH1B2	Oncogene	OncoKB
PAG1	Oncogene	OncoKB
PAK1	Oncogene	OncoKB
PAK3	Oncogene	OncoKB
PAK5	Oncogene	OncoKB
PALB2	Oncogene	OncoKB
PARD6A	Cell cycle	QuickGO
PARD6B	Cell cycle	QuickGO
PARD6G	Cell cycle	QuickGO
PARP1	TGFbeta,Oncogene	QuickGO,OncoKB
PARP2	Oncogene	OncoKB
PARP3	Oncogene	OncoKB
PASK	Oncogene	OncoKB
PATZ1	Oncogene	OncoKB
PAX3	Oncogene	OncoKB
PAX5	Oncogene	OncoKB
PAX6	Cell cycle	QuickGO
PAX7	Oncogene	OncoKB
PAX8	Oncogene	OncoKB
PBK	Cell cycle	QuickGO
PBRM1	Cell cycle,Oncogene	QuickGO,OncoKB
PBX1	Cell cycle,Oncogene	QuickGO,OncoKB
PC	Oncogene	OncoKB
PCBP1	Oncogene	OncoKB
PCBP4	Cell cycle	QuickGO
PCLAF	Cell cycle	QuickGO
PCLO	Oncogene	OncoKB
PCM1	Cell cycle,Oncogene	QuickGO,OncoKB
PCNA	Cell cycle	QuickGO
PCNT	Cell cycle	QuickGO
PCSK7	Oncogene	OncoKB
PDCD1	Oncogene	OncoKB
PDCD11	Oncogene	OncoKB
PDCD1LG2	Oncogene	OncoKB
PDCD6IP	Cell cycle	QuickGO
PDE4DIP	Cell cycle,Oncogene	QuickGO,OncoKB
PDGFB	Oncogene	OncoKB
PDGFRA	Oncogene	OncoKB
PDGFRB	Oncogene	OncoKB
PDK1	Oncogene	OncoKB
PDPK1	Oncogene	OncoKB
PDS5A	Cell cycle	QuickGO
PDS5B	Cell cycle,Oncogene	QuickGO,OncoKB
PER1	Oncogene	OncoKB
PGBD5	Oncogene	OncoKB
PGR	Oncogene	OncoKB
PHB2	Cell cycle	QuickGO
PHF1	Oncogene	OncoKB
PHF13	Cell cycle	QuickGO
PHF19	Oncogene	OncoKB
PHF6	Oncogene	OncoKB
PHF8	Cell cycle	QuickGO
PHGDH	Cell cycle	QuickGO
PHLPP1	Oncogene	OncoKB
PHLPP2	Oncogene	OncoKB
PHOX2B	Oncogene	OncoKB
PIAS1	Cell cycle	QuickGO
PIBF1	Cell cycle	QuickGO
PICALM	Oncogene	OncoKB
PIDD1	Cell cycle	QuickGO
PIGA	Oncogene	OncoKB
PIK3C2B	Oncogene	OncoKB
PIK3C2G	Oncogene	OncoKB
PIK3C3	Oncogene	OncoKB
PIK3CA	Oncogene	OncoKB
PIK3CB	Oncogene	OncoKB
PIK3CD	Oncogene	OncoKB
PIK3CG	Oncogene	OncoKB
PIK3R1	Oncogene	OncoKB
PIK3R2	Oncogene	OncoKB
PIK3R3	Oncogene	OncoKB
PIM1	Oncogene	OncoKB
PIM2	Cell cycle	QuickGO
PINX1	Cell cycle	QuickGO
PIWIL1	Cell cycle	QuickGO
PIWIL2	Cell cycle	QuickGO
PIWIL3	Cell cycle	QuickGO
PIWIL4	Cell cycle	QuickGO
PKD2	Cell cycle	QuickGO
PKHD1	Cell cycle	QuickGO
PKMYT1	Cell cycle	QuickGO
PLAG1	Oncogene	OncoKB
PLCB1	Cell cycle	QuickGO
PLCG1	Oncogene	OncoKB
PLCG2	Oncogene	OncoKB
PLD6	Cell cycle	QuickGO
PLEC	Cell cycle	QuickGO
PLK1	Cell cycle	QuickGO
PLK2	Cell cycle,Oncogene	QuickGO,OncoKB
PLK3	Cell cycle	QuickGO
PLK4	Cell cycle	QuickGO
PMAIP1	Oncogene	OncoKB
PMF1	Cell cycle	QuickGO
PML	Cell cycle,TGFbeta,Oncogene	QuickGO,QuickGO,OncoKB
PMS1	Oncogene	OncoKB
PMS2	Oncogene	OncoKB
PNRC1	Oncogene	OncoKB
POC1B	Cell cycle	QuickGO
POGZ	Cell cycle	QuickGO
POLA1	Cell cycle	QuickGO
POLD1	Oncogene	OncoKB
POLDIP2	Cell cycle	QuickGO
POLE	Cell cycle,Oncogene	QuickGO,OncoKB
POLG	Oncogene	OncoKB
POLQ	Oncogene	OncoKB
POT1	Oncogene	OncoKB
POU2AF1	Oncogene	OncoKB
POU2F2	Oncogene	OncoKB
POU3F2	Oncogene	OncoKB
POU3F4	Oncogene	OncoKB
POU5F1	Oncogene	OncoKB
PPARG	Oncogene	OncoKB
PPFIBP1	Oncogene	OncoKB
PPM1D	Cell cycle,Oncogene	QuickGO,OncoKB
PPME1	Cell cycle	QuickGO
PPP1CB	Oncogene	OncoKB
PPP1CC	Cell cycle	QuickGO
PPP1R12A	Cell cycle	QuickGO
PPP2CA	Cell cycle	QuickGO
PPP2CB	Cell cycle	QuickGO
PPP2R1A	Cell cycle,Oncogene	QuickGO,OncoKB
PPP2R2A	Oncogene	OncoKB
PPP2R2D	Cell cycle	QuickGO
PPP3CA	Cell cycle	QuickGO
PPP4R2	Oncogene	OncoKB
PPP5C	Cell cycle	QuickGO
PPP6C	Cell cycle,Oncogene	QuickGO,OncoKB
PRAP1	Cell cycle	QuickGO
PRC1	Cell cycle	QuickGO
PRCC	Oncogene	OncoKB
PRDM1	Oncogene	OncoKB
PRDM14	Oncogene	OncoKB
PRDM16	Oncogene	OncoKB
PRDM5	Cell cycle	QuickGO
PRDM9	Cell cycle	QuickGO
PREX2	Oncogene	OncoKB
PRF1	Oncogene	OncoKB
PRICKLE1	Cell cycle	QuickGO
PRKACA	Oncogene	OncoKB
PRKAR1A	Oncogene	OncoKB
PRKCA	Cell cycle	QuickGO
PRKCB	Cell cycle	QuickGO
PRKCI	Oncogene	OncoKB
PRKD1	Oncogene	OncoKB
PRKDC	Cell cycle,Oncogene	QuickGO,OncoKB
PRKN	Oncogene	OncoKB
PRPF8	Oncogene	OncoKB
PRR19	Cell cycle	QuickGO
PRRX1	Oncogene	OncoKB
PRSS1	Oncogene	OncoKB
PRSS8	Oncogene	OncoKB
PSG9	TGFbeta	QuickGO
PSIP1	Oncogene	OncoKB
PSMA8	Cell cycle	QuickGO
PSMB2	Oncogene	OncoKB
PSMC3IP	Cell cycle	QuickGO
PSMD13	Cell cycle	QuickGO
PSMG2	Cell cycle	QuickGO
PSRC1	Cell cycle	QuickGO
PTCH1	Oncogene	OncoKB
PTEN	Cell cycle,Oncogene	QuickGO,OncoKB
PTK2	TGFbeta	QuickGO
PTK6	Oncogene	OncoKB
PTK7	Oncogene	OncoKB
PTP4A1	Oncogene	OncoKB
PTPA	Cell cycle	QuickGO
PTPN1	Oncogene	OncoKB
PTPN11	Oncogene	OncoKB
PTPN13	Oncogene	OncoKB
PTPN14	Oncogene	OncoKB
PTPN2	Oncogene	OncoKB
PTPN6	Cell cycle,Oncogene	QuickGO,OncoKB
PTPRB	Oncogene	OncoKB
PTPRC	Cell cycle,Oncogene	QuickGO,OncoKB
PTPRD	Oncogene	OncoKB
PTPRK	TGFbeta,Oncogene	QuickGO,OncoKB
PTPRO	Oncogene	OncoKB
PTPRS	Oncogene	OncoKB
PTPRT	Oncogene	OncoKB
PTTG	Cell cycle	QuickGO
PTTG1	Cell cycle	QuickGO
PTTG2	Cell cycle	QuickGO
PTTG3P	Cell cycle	QuickGO
PUM1	Oncogene	OncoKB
PXN	TGFbeta	QuickGO
Q14569	Cell cycle	QuickGO
Q53HG9	Cell cycle	QuickGO
Q59EC5	Cell cycle	QuickGO
Q59ES5	Cell cycle	QuickGO
Q5U0A5	Cell cycle	QuickGO
Q5U0M0	Cell cycle	QuickGO
Q6WG73	Cell cycle	QuickGO
Q6ZU10	Cell cycle	QuickGO
Q6ZV00	Cell cycle	QuickGO
Q6ZWH1	Cell cycle	QuickGO
Q7Z4C6	Cell cycle	QuickGO
Q7Z4Z4	Cell cycle	QuickGO
Q8N5N1	Cell cycle	QuickGO
Q8NAH3	Cell cycle	QuickGO
Q96GZ3	Cell cycle	QuickGO
Q9H2G7	Cell cycle	QuickGO
Q9Y4B3	Cell cycle	QuickGO
QKI	Oncogene	OncoKB
RAB11A	Cell cycle	QuickGO
RAB35	Cell cycle,Oncogene	QuickGO,OncoKB
RAB6C	Cell cycle	QuickGO
RABEP1	Oncogene	OncoKB
RAC1	Oncogene	OncoKB
RAC2	Oncogene	OncoKB
RACGAP1	Cell cycle	QuickGO
RAD1	Cell cycle	QuickGO
RAD17	Cell cycle,Oncogene	QuickGO,OncoKB
RAD21	Cell cycle,Oncogene	QuickGO,OncoKB
RAD21L	Cell cycle	QuickGO
RAD21L1	Cell cycle	QuickGO
RAD50	Cell cycle,Oncogene	QuickGO,OncoKB
RAD51	Cell cycle,Oncogene	QuickGO,OncoKB
RAD51AP1	Cell cycle	QuickGO
RAD51B	Cell cycle,Oncogene	QuickGO,OncoKB
RAD51C	Cell cycle,Oncogene	QuickGO,OncoKB
RAD51D	Cell cycle,Oncogene	QuickGO,OncoKB
RAD52	Oncogene	OncoKB
RAD54B	Cell cycle	QuickGO
RAD54L	Cell cycle,Oncogene	QuickGO,OncoKB
RAD9A	Cell cycle	QuickGO
RAD9B	Cell cycle	QuickGO
RAF1	Oncogene	OncoKB
RALGDS	Oncogene	OncoKB
RAN	Cell cycle	QuickGO
RANBP1	Cell cycle	QuickGO
RANBP2	Oncogene	OncoKB
RANGRF	Cell cycle	QuickGO
RAP1GDS1	Oncogene	OncoKB
RARA	Oncogene	OncoKB
RASA1	Cell cycle,Oncogene	QuickGO,OncoKB
RASGEF1A	Oncogene	OncoKB
RB1	Cell cycle,Oncogene	QuickGO,OncoKB
RBBP8	Cell cycle	QuickGO
RBM10	Oncogene	OncoKB
RBM15	Oncogene	OncoKB
RBM46	Cell cycle	QuickGO
RBM7	Cell cycle	QuickGO
RCC1	Cell cycle	QuickGO
REC114	Cell cycle	QuickGO
REC8	Cell cycle	QuickGO
RECQL	Oncogene	OncoKB
RECQL4	Oncogene	OncoKB
RECQL5	Cell cycle	QuickGO
REDIC1	Cell cycle	QuickGO
REEP3	Cell cycle	QuickGO
REEP4	Cell cycle	QuickGO
REL	Oncogene	OncoKB
RELN	Oncogene	OncoKB
REST	Oncogene	OncoKB
RET	Oncogene	OncoKB
REV3L	Oncogene	OncoKB
RFWD3	Cell cycle	QuickGO
RGS14	Cell cycle	QuickGO
RHEB	Oncogene	OncoKB
RHOA	Cell cycle,Oncogene	QuickGO,OncoKB
RHOB	Cell cycle	QuickGO
RHOC	Cell cycle	QuickGO
RHOH	Oncogene	OncoKB
RHOU	Cell cycle	QuickGO
RICTOR	Oncogene	OncoKB
RINT1	Cell cycle	QuickGO
RIOK2	Oncogene	OncoKB
RIOK3	Cell cycle	QuickGO
RIT1	Oncogene	OncoKB
RMDN1	Cell cycle	QuickGO
RMI1	Cell cycle	QuickGO
RMI2	Oncogene	OncoKB
RNASEH2A	Oncogene	OncoKB
RNASEH2B	Oncogene	OncoKB
RNF103-CHMP3	Cell cycle	QuickGO
RNF112	Cell cycle	QuickGO
RNF2	Cell cycle	QuickGO
RNF212	Cell cycle	QuickGO
RNF212B	Cell cycle	QuickGO
RNF213	Oncogene	OncoKB
RNF217-AS1	Oncogene	OncoKB
RNF43	Oncogene	OncoKB
ROBO1	Oncogene	OncoKB
ROCK1	Cell cycle	QuickGO
ROCK2	Cell cycle	QuickGO
ROPN1B	Cell cycle	QuickGO
ROS1	Oncogene	OncoKB
RPA1	Cell cycle	QuickGO
RPA2	Cell cycle	QuickGO
RPA4	Cell cycle	QuickGO
RPL10	Oncogene	OncoKB
RPL10L	Cell cycle	QuickGO
RPL22	Oncogene	OncoKB
RPL23	Cell cycle	QuickGO
RPL24	Cell cycle	QuickGO
RPL26	Cell cycle	QuickGO
RPL5	Oncogene	OncoKB
RPN1	Oncogene	OncoKB
RPS15	Oncogene	OncoKB
RPS27L	Cell cycle	QuickGO
RPS3	Cell cycle	QuickGO
RPS6	Cell cycle	QuickGO
RPS6KA4	Oncogene	OncoKB
RPS6KB1	Cell cycle	QuickGO
RPS6KB2	Oncogene	OncoKB
RPTOR	Oncogene	OncoKB
RRAGC	Oncogene	OncoKB
RRAS	Oncogene	OncoKB
RRAS2	Oncogene	OncoKB
RRS1	Cell cycle	QuickGO
RSPH1	Cell cycle	QuickGO
RSPO2	Oncogene	OncoKB
RSPO3	Oncogene	OncoKB
RTEL1	Cell cycle,Oncogene	QuickGO,OncoKB
RTF2	Cell cycle	QuickGO
RTKN	Cell cycle	QuickGO
RTTN	Cell cycle	QuickGO
RUNX1	Oncogene	OncoKB
RUNX1T1	Oncogene	OncoKB
RUNX2	Oncogene	OncoKB
RXRA	Oncogene	OncoKB
RYBP	Oncogene	OncoKB
S1PR2	Oncogene	OncoKB
SAC3D1	Cell cycle	QuickGO
SALL4	Oncogene	OncoKB
SAMD9	Oncogene	OncoKB
SAMD9L	Oncogene	OncoKB
SAMHD1	Oncogene	OncoKB
SAPCD2	Cell cycle	QuickGO
SASS6	Cell cycle	QuickGO
SBDS	Cell cycle,Oncogene	QuickGO,OncoKB
SCG5	Oncogene	OncoKB
SDC4	Oncogene	OncoKB
SDCCAG8	Cell cycle	QuickGO
SDE2	Cell cycle	QuickGO
SDHA	Oncogene	OncoKB
SDHAF2	Oncogene	OncoKB
SDHB	Oncogene	OncoKB
SDHC	Oncogene	OncoKB
SDHD	Oncogene	OncoKB
SEC31A	Oncogene	OncoKB
SEH1L	Cell cycle	QuickGO
SELENON	TGFbeta	QuickGO
SEPTIN1	Cell cycle	QuickGO
SEPTIN10	Cell cycle	QuickGO
SEPTIN11	Cell cycle	QuickGO
SEPTIN12	Cell cycle	QuickGO
SEPTIN14	Cell cycle	QuickGO
SEPTIN2	Cell cycle	QuickGO
SEPTIN3	Cell cycle	QuickGO
SEPTIN4	Cell cycle	QuickGO
SEPTIN5	Cell cycle,Oncogene	QuickGO,OncoKB
SEPTIN6	Cell cycle,Oncogene	QuickGO,OncoKB
SEPTIN7	Cell cycle	QuickGO
SEPTIN8	Cell cycle	QuickGO
SEPTIN9	Cell cycle,Oncogene	QuickGO,OncoKB
SERP2	Oncogene	OncoKB
SERPINB3	Oncogene	OncoKB
SERPINB4	Oncogene	OncoKB
SESN1	Oncogene	OncoKB
SESN2	Oncogene	OncoKB
SESN3	Oncogene	OncoKB
SET	Oncogene	OncoKB
SETBP1	Oncogene	OncoKB
SETD1A	Oncogene	OncoKB
SETD1B	Oncogene	OncoKB
SETD2	Cell cycle,Oncogene	QuickGO,OncoKB
SETD3	Oncogene	OncoKB
SETD4	Oncogene	OncoKB
SETD5	Oncogene	OncoKB
SETD6	Oncogene	OncoKB
SETD7	Oncogene	OncoKB
SETDB1	Oncogene	OncoKB
SETDB2	Cell cycle,Oncogene	QuickGO,OncoKB
SETMAR	Cell cycle	QuickGO
SF3B1	Oncogene	OncoKB
SF3B2	Oncogene	OncoKB
SFPQ	Oncogene	OncoKB
SFRP1	Oncogene	OncoKB
SFRP2	Oncogene	OncoKB
SFRP4	Oncogene	OncoKB
SGK1	Oncogene	OncoKB
SGO1	Cell cycle	QuickGO
SGO2	Cell cycle	QuickGO
SGOL1	Cell cycle	QuickGO
SH2B3	Oncogene	OncoKB
SH2D1A	Oncogene	OncoKB
SH3GL1	Oncogene	OncoKB
SHCBP1L	Cell cycle	QuickGO
SHOC1	Cell cycle	QuickGO
SHOC2	Oncogene	OncoKB
SHQ1	Oncogene	OncoKB
SIRT1	TGFbeta	QuickGO
SIRT2	Cell cycle	QuickGO
SIRT7	Cell cycle	QuickGO
SIX1	Oncogene	OncoKB
SIX6OS1	Cell cycle	QuickGO
SKA1	Cell cycle	QuickGO
SKA2	Cell cycle	QuickGO
SKA3	Cell cycle	QuickGO
SKI	TGFbeta	QuickGO
SKIL	TGFbeta	QuickGO
SKP2	Cell cycle	QuickGO
SLC16A1	Cell cycle	QuickGO
SLC1A2	Oncogene	OncoKB
SLC25A31	Cell cycle	QuickGO
SLC25A5	Cell cycle	QuickGO
SLC26A8	Cell cycle	QuickGO
SLC34A2	Oncogene	OncoKB
SLC39A5	Cell cycle	QuickGO
SLC45A3	Oncogene	OncoKB
SLFN11	Oncogene	OncoKB
SLIT2	Oncogene	OncoKB
SLIT3	Oncogene	OncoKB
SLX4	Cell cycle,Oncogene	QuickGO,OncoKB
SMAD1	TGFbeta	QuickGO
SMAD2	TGFbeta,Oncogene	QuickGO,OncoKB
SMAD3	TGFbeta,Oncogene	QuickGO,OncoKB
SMAD4	TGFbeta,Oncogene	QuickGO,OncoKB
SMAD5	TGFbeta	QuickGO
SMAD6	TGFbeta	QuickGO
SMAD7	TGFbeta	QuickGO
SMAD9	TGFbeta	QuickGO
SMARCA1	Oncogene	OncoKB
SMARCA2	Oncogene	OncoKB
SMARCA4	Oncogene	OncoKB
SMARCAD1	Cell cycle	QuickGO
SMARCB1	Oncogene	OncoKB
SMARCD1	Oncogene	OncoKB
SMARCE1	Oncogene	OncoKB
SMC1A	Cell cycle,Oncogene	QuickGO,OncoKB
SMC1B	Cell cycle	QuickGO
SMC1L1	Cell cycle	QuickGO
SMC2	Cell cycle	QuickGO
SMC3	Cell cycle,Oncogene	QuickGO,OncoKB
SMC4	Cell cycle	QuickGO
SMC5	Cell cycle	QuickGO
SMG1	Oncogene	OncoKB
SMO	Oncogene	OncoKB
SMPD3	Cell cycle	QuickGO
SMYD3	Oncogene	OncoKB
SNCAIP	Oncogene	OncoKB
SND1	Oncogene	OncoKB
SNX18	Cell cycle	QuickGO
SNX29	Oncogene	OncoKB
SNX33	Cell cycle	QuickGO
SNX9	Cell cycle	QuickGO
SOCS1	Oncogene	OncoKB
SOCS2	Oncogene	OncoKB
SOCS3	Oncogene	OncoKB
SON	Cell cycle	QuickGO
SOS1	Oncogene	OncoKB
SOX10	Oncogene	OncoKB
SOX17	Oncogene	OncoKB
SOX2	Oncogene	OncoKB
SOX9	Oncogene	OncoKB
SP140	Oncogene	OncoKB
SPAG5	Cell cycle	QuickGO
SPAST	Cell cycle	QuickGO
SPATA17	Cell cycle	QuickGO
SPATA22	Cell cycle	QuickGO
SPC24	Cell cycle	QuickGO
SPC25	Cell cycle	QuickGO
SPDL1	Cell cycle	QuickGO
SPDY1	Cell cycle	QuickGO
SPDYA	Cell cycle	QuickGO
SPEN	Oncogene	OncoKB
SPICE1	Cell cycle	QuickGO
SPIN1	Cell cycle	QuickGO
SPIRE1	Cell cycle	QuickGO
SPIRE2	Cell cycle	QuickGO
SPO11	Cell cycle	QuickGO
SPO16	Cell cycle	QuickGO
SPOP	Oncogene	OncoKB
SPRED1	Oncogene	OncoKB
SPRTN	Oncogene	OncoKB
SPRY1	Cell cycle	QuickGO
SPRY2	Cell cycle	QuickGO
SPTBN1	Cell cycle	QuickGO
SQSTM1	Oncogene	OncoKB
SRC	TGFbeta,Oncogene	QuickGO,OncoKB
SRP72	Oncogene	OncoKB
SRPK1	Cell cycle	QuickGO
SRSF2	Oncogene	OncoKB
SRSF3	Oncogene	OncoKB
SS18	Oncogene	OncoKB
SS18L1	Oncogene	OncoKB
SSX1	Oncogene	OncoKB
SSX2	Oncogene	OncoKB
SSX2IP	Cell cycle	QuickGO
SSX4	Oncogene	OncoKB
STAG1	Cell cycle,Oncogene	QuickGO,OncoKB
STAG2	Cell cycle,Oncogene	QuickGO,OncoKB
STAG3	Cell cycle	QuickGO
STAMBP	Cell cycle	QuickGO
STARD9	Cell cycle	QuickGO
STAT1	Oncogene	OncoKB
STAT2	Oncogene	OncoKB
STAT3	TGFbeta,Oncogene	QuickGO,OncoKB
STAT4	Oncogene	OncoKB
STAT5A	Oncogene	OncoKB
STAT5B	Cell cycle,Oncogene	QuickGO,OncoKB
STAT6	Oncogene	OncoKB
STIL	Cell cycle,Oncogene	QuickGO,OncoKB
STK11	Cell cycle,Oncogene	QuickGO,OncoKB
STK19	Oncogene	OncoKB
STK33	Cell cycle	QuickGO
STK40	Oncogene	OncoKB
STMN1	Cell cycle	QuickGO
STRA8	Cell cycle	QuickGO
STRADA	Cell cycle	QuickGO
STRN	Oncogene	OncoKB
SUFU	Oncogene	OncoKB
SUGT1	Cell cycle	QuickGO
SUN1	Cell cycle	QuickGO
SUN2	Cell cycle	QuickGO
SUZ12	Oncogene	OncoKB
SYCE1	Cell cycle	QuickGO
SYCE1L	Cell cycle	QuickGO
SYCE2	Cell cycle	QuickGO
SYCE3	Cell cycle	QuickGO
SYCP1	Cell cycle	QuickGO
SYCP2	Cell cycle	QuickGO
SYCP2L	Cell cycle	QuickGO
SYCP3	Cell cycle	QuickGO
SYF2	Cell cycle	QuickGO
SYK	Oncogene	OncoKB
SZT2	Oncogene	OncoKB
TAB1	TGFbeta	QuickGO
TACC1	Cell cycle	QuickGO
TACC2	Cell cycle	QuickGO
TACC3	Cell cycle	QuickGO
TADA2A	Cell cycle	QuickGO
TADA3	Cell cycle	QuickGO
TAF1	Oncogene	OncoKB
TAF10	Cell cycle	QuickGO
TAF15	Oncogene	OncoKB
TAF1L	Cell cycle	QuickGO
TAF2	Cell cycle	QuickGO
TAL1	Oncogene	OncoKB
TAL2	Oncogene	OncoKB
TAOK1	Cell cycle	QuickGO
TAOK2	Cell cycle	QuickGO
TAOK3	Cell cycle	QuickGO
TAP1	Oncogene	OncoKB
TAP2	Oncogene	OncoKB
TBCD	Cell cycle	QuickGO
TBCE	Cell cycle	QuickGO
TBL1XR1	Oncogene	OncoKB
TBX3	Oncogene	OncoKB
TCEA1	Oncogene	OncoKB
TCF12	Oncogene	OncoKB
TCF3	Oncogene	OncoKB
TCF7L2	Oncogene	OncoKB
TCL1A	Oncogene	OncoKB
TCL1B	Oncogene	OncoKB
TDRD1	Cell cycle	QuickGO
TDRD12	Cell cycle	QuickGO
TDRD9	Cell cycle	QuickGO
TDRKH	Cell cycle	QuickGO
TEC	Oncogene	OncoKB
TEK	Oncogene	OncoKB
TENT4A	Cell cycle	QuickGO
TENT5C	Oncogene	OncoKB
TERB1	Cell cycle	QuickGO
TERB2	Cell cycle	QuickGO
TERC	Oncogene	OncoKB
TERF1	Cell cycle	QuickGO
TERT	Oncogene	OncoKB
TESMIN	Cell cycle	QuickGO
TET1	Oncogene	OncoKB
TET2	Oncogene	OncoKB
TET3	Oncogene	OncoKB
TEX11	Cell cycle	QuickGO
TEX12	Cell cycle	QuickGO
TEX14	Cell cycle	QuickGO
TEX15	Cell cycle	QuickGO
TEX19	Cell cycle	QuickGO
TFE3	Oncogene	OncoKB
TFEB	Oncogene	OncoKB
TFG	Oncogene	OncoKB
TFPT	Oncogene	OncoKB
TFRC	Oncogene	OncoKB
TGFB1	TGFbeta	QuickGO
TGFB2	TGFbeta	QuickGO
TGFB3	TGFbeta	QuickGO
TGFBR1	TGFbeta,Oncogene	QuickGO,OncoKB
TGFBR2	TGFbeta,Oncogene	QuickGO,OncoKB
TGFBR3	TGFbeta	QuickGO
TGFBR3L	TGFbeta	QuickGO
TGFBRAP1	TGFbeta	QuickGO
TICRR	Cell cycle	QuickGO
TIGAR	Oncogene	OncoKB
TIMELESS	Cell cycle	QuickGO
TIPARP	Oncogene	OncoKB
TIPIN	Cell cycle	QuickGO
TK1	Cell cycle	QuickGO
TLE1	Oncogene	OncoKB
TLE2	Oncogene	OncoKB
TLE3	Oncogene	OncoKB
TLE4	Oncogene	OncoKB
TLE6	Cell cycle	QuickGO
TLK1	Cell cycle	QuickGO
TLK2	Cell cycle	QuickGO
TLL2	Oncogene	OncoKB
TLX1	Oncogene	OncoKB
TLX3	Oncogene	OncoKB
TMEM127	Oncogene	OncoKB
TMEM250	Cell cycle	QuickGO
TMEM30A	Oncogene	OncoKB
TMOD3	Cell cycle	QuickGO
TMPRSS2	Oncogene	OncoKB
TMSB4XP8	Oncogene	OncoKB
TNFAIP3	Oncogene	OncoKB
TNFRSF11A	Oncogene	OncoKB
TNFRSF14	Oncogene	OncoKB
TNFRSF17	Oncogene	OncoKB
TNFSF13	Oncogene	OncoKB
TNKS	Cell cycle	QuickGO
TONSL	Oncogene	OncoKB
TOP1	Cell cycle,Oncogene	QuickGO,OncoKB
TOP2A	Cell cycle,Oncogene	QuickGO,OncoKB
TOP2B	Cell cycle	QuickGO
TOP3A	Cell cycle	QuickGO
TOP3B	Cell cycle	QuickGO
TOP6BL	Cell cycle	QuickGO
TOPBP1	Cell cycle	QuickGO
TP53	Cell cycle,TGFbeta,Oncogene	QuickGO,QuickGO,OncoKB
TP53BP1	Oncogene	OncoKB
TP63	Oncogene	OncoKB
TPD52L1	Cell cycle	QuickGO
TPM3	Oncogene	OncoKB
TPM4	Oncogene	OncoKB
TPPP	Cell cycle	QuickGO
TPR	Cell cycle,Oncogene	QuickGO,OncoKB
TPX2	Cell cycle	QuickGO
TRA	Oncogene	OncoKB
TRAF2	Oncogene	OncoKB
TRAF3	Oncogene	OncoKB
TRAF5	Oncogene	OncoKB
TRAF7	Oncogene	OncoKB
TRAPPC12	Cell cycle	QuickGO
TRB	Oncogene	OncoKB
TRD	Oncogene	OncoKB
TREX1	Cell cycle	QuickGO
TRG	Oncogene	OncoKB
TRIAP1	Cell cycle	QuickGO
TRIB3	Oncogene	OncoKB
TRIM24	Oncogene	OncoKB
TRIM27	Oncogene	OncoKB
TRIM33	Oncogene	OncoKB
TRIM36	Cell cycle	QuickGO
TRIM39	Cell cycle	QuickGO
TRIM71	Cell cycle	QuickGO
TRIM75	Cell cycle	QuickGO
TRIP11	Oncogene	OncoKB
TRIP13	Cell cycle,Oncogene	QuickGO,OncoKB
TRRAP	Oncogene	OncoKB
TSC1	Oncogene	OncoKB
TSC2	Oncogene	OncoKB
TSHR	Oncogene	OncoKB
TTC19	Cell cycle	QuickGO
TTK	Cell cycle	QuickGO
TTL	Oncogene	OncoKB
TTN	Cell cycle	QuickGO
TTYH1	Cell cycle	QuickGO
TUBA1A	Cell cycle	QuickGO
TUBA1B	Cell cycle	QuickGO
TUBA1C	Cell cycle	QuickGO
TUBA3C	Cell cycle	QuickGO
TUBA3D	Cell cycle	QuickGO
TUBA3E	Cell cycle	QuickGO
TUBA4A	Cell cycle	QuickGO
TUBA4B	Cell cycle	QuickGO
TUBA8	Cell cycle	QuickGO
TUBAL3	Cell cycle	QuickGO
TUBB	Cell cycle	QuickGO
TUBB1	Cell cycle	QuickGO
TUBB2A	Cell cycle	QuickGO
TUBB2B	Cell cycle	QuickGO
TUBB3	Cell cycle	QuickGO
TUBB4A	Cell cycle	QuickGO
TUBB4B	Cell cycle	QuickGO
TUBB6	Cell cycle	QuickGO
TUBB8	Cell cycle	QuickGO
TUBB8B	Cell cycle	QuickGO
TUBD1	Cell cycle	QuickGO
TUBE1	Cell cycle	QuickGO
TUBG1	Cell cycle	QuickGO
TUBG2	Cell cycle	QuickGO
TUBGCP2	Cell cycle	QuickGO
TUBGCP3	Cell cycle	QuickGO
TUBGCP4	Cell cycle	QuickGO
TUBGCP5	Cell cycle	QuickGO
TUBGCP6	Cell cycle	QuickGO
TUSC3	Oncogene	OncoKB
TYK2	Oncogene	OncoKB
TYRO3	Oncogene	OncoKB
U2AF1	Oncogene	OncoKB
U2AF2	Oncogene	OncoKB
UBA1	Oncogene	OncoKB
UBA3	Cell cycle	QuickGO
UBB	Cell cycle	QuickGO
UBE2A	Cell cycle,Oncogene	QuickGO,OncoKB
UBE2B	Cell cycle	QuickGO
UBE2C	Cell cycle	QuickGO
UBE2I	Cell cycle	QuickGO
UBE2L3	Cell cycle	QuickGO
UBE2S	Cell cycle	QuickGO
UBR2	Cell cycle	QuickGO
UBR5	Oncogene	OncoKB
UBTF	Oncogene	OncoKB
UBXN2B	Cell cycle	QuickGO
UCHL1	Oncogene	OncoKB
[truncated: 108 more rows]
