# Supplementary material for: Identification of progression markers for prostate cancer
Source: Cell Cycle. 2025 Sep 29;24(17-20):382–99. doi: 10.1080/15384101.2025.2563930 (PMC12533958; doi:10.1080/15384101.2025.2563930)
Supplement: Supplementary results table 3.xlsx [file KCCY_A_2563930_SM3456.xlsx]

## Sheet: PFI_reactome_pathway_enrichment
ID	Description	GeneRatio	BgRatio	pvalue	p.adjust	qvalue	geneID	Count
R-HSA-69620	Cell Cycle Checkpoints	41/238	293/10899	5.20312e-22	3.25715e-19	2.7111e-19	UBE2C/CDC20/CENPA/BIRC5/PLK1/AURKB/NUF2/CDK1/PKMYT1/EXO1/KIF2C/CDC25C/SGO1/ORC6/MCM10/BUB1/CENPF/GTSE1/SPC25/SPC24/CCNA2/SKA1/CDC45/CENPU/CENPI/KNL1/ERCC6L/CENPK/BUB1B/CENPE/CDCA8/ORC1/CENPM/CLSPN/CDC6/CCNB1/KIF18A/CCNB2/CCNE2/BLM/RMI2	41
R-HSA-2500257	Resolution of Sister Chromatid Cohesion	28/238	126/10899	8.07573e-21	2.5277e-18	2.10394e-18	CDC20/CENPA/BIRC5/PLK1/AURKB/NUF2/CDK1/CDCA5/KIF2C/SGO1/BUB1/CENPF/SPC25/SPC24/SKA1/CENPU/CENPI/KNL1/ERCC6L/CENPK/BUB1B/CENPE/CDCA8/CENPM/TUBB3/CCNB1/KIF18A/CCNB2	28
R-HSA-141424	Amplification of signal from the kinetochores	23/238	96/10899	4.57647e-18	7.16217e-16	5.96145e-16	CDC20/CENPA/BIRC5/PLK1/AURKB/NUF2/KIF2C/SGO1/BUB1/CENPF/SPC25/SPC24/SKA1/CENPU/CENPI/KNL1/ERCC6L/CENPK/BUB1B/CENPE/CDCA8/CENPM/KIF18A	23
R-HSA-141444	Amplification of signal from unattached kinetochores via a MAD2 inhibitory signal	23/238	96/10899	4.57647e-18	7.16217e-16	5.96145e-16	CDC20/CENPA/BIRC5/PLK1/AURKB/NUF2/KIF2C/SGO1/BUB1/CENPF/SPC25/SPC24/SKA1/CENPU/CENPI/KNL1/ERCC6L/CENPK/BUB1B/CENPE/CDCA8/CENPM/KIF18A	23
R-HSA-68877	Mitotic Prometaphase	31/238	204/10899	7.56127e-18	9.46671e-16	7.87964e-16	CDC20/CENPA/BIRC5/PLK1/NEK2/AURKB/NUF2/CDK1/CDCA5/KIF2C/NCAPG/SGO1/NCAPH/BUB1/CENPF/SPC25/SPC24/SKA1/CENPU/CENPI/KNL1/ERCC6L/CENPK/BUB1B/CENPE/CDCA8/CENPM/TUBB3/CCNB1/KIF18A/CCNB2	31
R-HSA-69618	Mitotic Spindle Checkpoint	24/238	113/10899	1.69678e-17	1.7703e-15	1.47352e-15	UBE2C/CDC20/CENPA/BIRC5/PLK1/AURKB/NUF2/KIF2C/SGO1/BUB1/CENPF/SPC25/SPC24/SKA1/CENPU/CENPI/KNL1/ERCC6L/CENPK/BUB1B/CENPE/CDCA8/CENPM/KIF18A	24
R-HSA-9648025	EML4 and NUDC in mitotic spindle formation	24/238	117/10899	3.99041e-17	3.56857e-15	2.9703e-15	CDC20/CENPA/BIRC5/PLK1/AURKB/NUF2/KIF2C/SGO1/BUB1/CENPF/SPC25/SPC24/SKA1/CENPU/CENPI/KNL1/ERCC6L/CENPK/BUB1B/CENPE/CDCA8/CENPM/TUBB3/KIF18A	24
R-HSA-68882	Mitotic Anaphase	32/238	236/10899	6.71387e-17	5.25361e-15	4.37285e-15	UBE2C/CDC20/CENPA/BIRC5/PLK1/ESPL1/AURKB/PTTG1/NUF2/CDK1/CDCA5/KIF2C/SGO1/BUB1/CENPF/SPC25/SPC24/SKA1/CENPU/CENPI/KNL1/ERCC6L/CENPK/BUB1B/CENPE/LMNB1/CDCA8/CENPM/TUBB3/CCNB1/KIF18A/CCNB2	32
R-HSA-2555396	Mitotic Metaphase and Anaphase	32/238	237/10899	7.61716e-17	5.29816e-15	4.40993e-15	UBE2C/CDC20/CENPA/BIRC5/PLK1/ESPL1/AURKB/PTTG1/NUF2/CDK1/CDCA5/KIF2C/SGO1/BUB1/CENPF/SPC25/SPC24/SKA1/CENPU/CENPI/KNL1/ERCC6L/CENPK/BUB1B/CENPE/LMNB1/CDCA8/CENPM/TUBB3/CCNB1/KIF18A/CCNB2	32
R-HSA-5663220	RHO GTPases Activate Formins	25/238	140/10899	2.77942e-16	1.73992e-14	1.44823e-14	CDC20/CENPA/BIRC5/PLK1/AURKB/NUF2/KIF2C/SGO1/BUB1/CENPF/SPC25/SPC24/SKA1/CENPU/CENPI/KNL1/DIAPH3/ERCC6L/CENPK/BUB1B/CENPE/CDCA8/CENPM/TUBB3/KIF18A	25
R-HSA-2467813	Separation of Sister Chromatids	28/238	191/10899	8.61706e-16	4.90389e-14	4.08177e-14	UBE2C/CDC20/CENPA/BIRC5/PLK1/ESPL1/AURKB/PTTG1/NUF2/CDCA5/KIF2C/SGO1/BUB1/CENPF/SPC25/SPC24/SKA1/CENPU/CENPI/KNL1/ERCC6L/CENPK/BUB1B/CENPE/CDCA8/CENPM/TUBB3/KIF18A	28
R-HSA-68886	M Phase	37/238	418/10899	2.36108e-13	1.23169e-11	1.0252e-11	UBE2C/CDC20/CENPA/BIRC5/PLK1/NEK2/ESPL1/AURKB/PTTG1/NUF2/KIF20A/CDK1/CDCA5/KIF2C/NCAPG/SGO1/NCAPH/BUB1/CENPF/SPC25/SPC24/KIF23/SKA1/CENPU/CENPI/KNL1/ERCC6L/CENPK/BUB1B/CENPE/LMNB1/CDCA8/CENPM/TUBB3/CCNB1/KIF18A/CCNB2	37
R-HSA-195258	RHO GTPase Effectors	30/238	327/10899	2.21667e-11	1.06741e-09	8.88462e-10	CDC20/CENPA/BIRC5/IQGAP3/PLK1/AURKB/NUF2/KIF2C/CDC25C/SGO1/BUB1/CENPF/SPC25/SPC24/KIF14/SKA1/CENPU/CENPI/KNL1/CIT/PRC1/DIAPH3/ERCC6L/CENPK/BUB1B/CENPE/CDCA8/CENPM/TUBB3/KIF18A	30
R-HSA-156711	Polo-like kinase mediated events	8/238	16/10899	5.09067e-10	2.27626e-08	1.89465e-08	MYBL2/PLK1/PKMYT1/CDC25C/FOXM1/CENPF/CCNB1/CCNB2	8
R-HSA-983189	Kinesins	12/238	59/10899	4.0264e-09	1.68035e-07	1.39864e-07	KIF18B/KIF4A/KIF20A/KIF2C/KIFC1/KIF23/KIF15/CENPE/TUBB3/KIF18A/RACGAP1/KIF11	12
R-HSA-69205	G1/S-Specific Transcription	9/238	28/10899	4.67137e-09	1.82768e-07	1.52127e-07	CDK1/RRM2/TK1/CDC45/E2F1/CDT1/ORC1/CDC6/TYMS	9
R-HSA-453279	Mitotic G1 phase and G1/S transition	17/238	149/10899	2.43785e-08	8.97704e-07	7.47206e-07	MYBL2/CDK1/RRM2/ORC6/MCM10/E2F2/CCNA2/TK1/TOP2A/CDC45/E2F1/CDT1/ORC1/CDC6/CCNB1/CCNE2/TYMS	17
R-HSA-69273	Cyclin A/B1/B2 associated events during G2/M transition	8/238	25/10899	3.60851e-08	1.25496e-06	1.04457e-06	PLK1/CDK1/PKMYT1/CDC25C/FOXM1/CCNA2/CCNB1/CCNB2	8
R-HSA-6791312	TP53 Regulates Transcription of Cell Cycle Genes	9/238	48/10899	7.75065e-07	2.55364e-05	2.12553e-05	CDK1/CDC25C/CCNA2/E2F1/AURKA/E2F8/E2F7/CCNB1/CCNE2	9
R-HSA-69206	G1/S Transition	14/238	131/10899	9.7038e-07	3.03729e-05	2.5281e-05	CDK1/RRM2/ORC6/MCM10/CCNA2/TK1/CDC45/E2F1/CDT1/ORC1/CDC6/CCNB1/CCNE2/TYMS	14
R-HSA-1538133	G0 and Early G1	7/238	27/10899	1.32609e-06	3.95302e-05	3.29031e-05	MYBL2/CDK1/CCNA2/TOP2A/E2F1/CDC6/CCNE2	7
R-HSA-453274	Mitotic G2-G2/M phases	17/238	198/10899	1.50664e-06	4.18263e-05	3.48142e-05	MYBL2/PLK1/NEK2/TPX2/CDK1/PKMYT1/CDC25C/FOXM1/CENPF/GTSE1/CCNA2/HMMR/E2F1/AURKA/TUBB3/CCNB1/CCNB2	17
R-HSA-6811434	COPI-dependent Golgi-to-ER retrograde traffic	12/238	99/10899	1.53675e-06	4.18263e-05	3.48142e-05	KIF18B/KIF4A/KIF20A/KIF2C/KIFC1/KIF23/KIF15/CENPE/TUBB3/KIF18A/RACGAP1/KIF11	12
R-HSA-2514853	Condensation of Prometaphase Chromosomes	5/238	11/10899	1.97614e-06	5.15444e-05	4.29031e-05	CDK1/NCAPG/NCAPH/CCNB1/CCNB2	5
R-HSA-174143	APC/C-mediated degradation of cell cycle proteins	11/238	88/10899	3.11104e-06	7.49043e-05	6.23468e-05	UBE2C/CDC20/PLK1/NEK2/AURKB/PTTG1/CDK1/CCNA2/AURKA/BUB1B/CCNB1	11
R-HSA-453276	Regulation of mitotic cell cycle	11/238	88/10899	3.11104e-06	7.49043e-05	6.23468e-05	UBE2C/CDC20/PLK1/NEK2/AURKB/PTTG1/CDK1/CCNA2/AURKA/BUB1B/CCNB1	11
R-HSA-69481	G2/M Checkpoints	15/238	167/10899	3.62309e-06	8.4002e-05	6.99193e-05	CDK1/PKMYT1/EXO1/CDC25C/ORC6/MCM10/GTSE1/CDC45/ORC1/CLSPN/CDC6/CCNB1/CCNB2/BLM/RMI2	15
R-HSA-69275	G2/M Transition	16/238	196/10899	5.93807e-06	0.000132758	0.000110502	MYBL2/PLK1/NEK2/TPX2/CDK1/PKMYT1/CDC25C/FOXM1/CENPF/GTSE1/CCNA2/HMMR/AURKA/TUBB3/CCNB1/CCNB2	16
R-HSA-6804116	TP53 Regulates Transcription of Genes Involved in G1 Cell Cycle Arrest	5/238	14/10899	8.1149e-06	0.00017517	0.000145803	CCNA2/E2F1/E2F8/E2F7/CCNE2	5
R-HSA-176187	Activation of ATR in response to replication stress	7/238	37/10899	1.27617e-05	0.000266295	0.000221651	CDC25C/ORC6/MCM10/CDC45/ORC1/CLSPN/CDC6	7
R-HSA-8856688	Golgi-to-ER retrograde transport	12/238	133/10899	3.31456e-05	0.000669327	0.000557116	KIF18B/KIF4A/KIF20A/KIF2C/KIFC1/KIF23/KIF15/CENPE/TUBB3/KIF18A/RACGAP1/KIF11	12
R-HSA-8948216	Collagen chain trimerization	7/238	44/10899	4.17061e-05	0.000815751	0.000678992	COL11A1/COL10A1/COL4A6/COL1A1/COL5A2/COL25A1/COL23A1	7
R-HSA-176814	Activation of APC/C and APC/C:Cdc20 mediated degradation of mitotic proteins	9/238	77/10899	4.30029e-05	0.000815751	0.000678992	UBE2C/CDC20/PLK1/NEK2/PTTG1/CDK1/CCNA2/BUB1B/CCNB1	9
R-HSA-68962	Activation of the pre-replicative complex	6/238	33/10899	6.87687e-05	0.00126615	0.00105389	ORC6/MCM10/CDC45/CDT1/ORC1/CDC6	6
R-HSA-1442490	Collagen degradation	8/238	64/10899	7.08517e-05	0.00126723	0.00105478	MMP11/COL11A1/COL10A1/COL4A6/COL1A1/COL5A2/COL25A1/COL23A1	8
R-HSA-113510	E2F mediated regulation of DNA replication	5/238	22/10899	9.25145e-05	0.00160872	0.00133903	CDK1/ORC6/E2F1/ORC1/CCNB1	5
R-HSA-9013026	RHOB GTPase cycle	8/238	70/10899	0.00013504	0.00228473	0.0019017	IQGAP3/ANLN/DEPDC1B/ARHGDIG/CIT/DIAPH3/RACGAP1/ACTC1	8
R-HSA-162658	Golgi Cisternae Pericentriolar Stack Reorganization	4/238	14/10899	0.000186805	0.00307736	0.00256145	PLK1/CDK1/CCNB1/CCNB2	4
R-HSA-606279	Deposition of new CENPA-containing nucleosomes at the centromere	8/238	74/10899	0.000200032	0.00313049	0.00260567	CENPA/OIP5/HJURP/CENPU/CENPI/KNL1/CENPK/CENPM	8
R-HSA-774815	Nucleosome assembly	8/238	74/10899	0.000200032	0.00313049	0.00260567	CENPA/OIP5/HJURP/CENPU/CENPI/KNL1/CENPK/CENPM	8
R-HSA-69242	S Phase	12/238	163/10899	0.000235611	0.00359302	0.00299066	UBE2C/CDCA5/ORC6/CCNA2/CDC45/E2F1/CDT1/ESCO2/ORC1/CDC6/GINS1/CCNE2	12
R-HSA-176409	APC/C:Cdc20 mediated degradation of mitotic proteins	8/238	76/10899	0.000241065	0.00359302	0.00299066	UBE2C/CDC20/NEK2/PTTG1/CDK1/CCNA2/BUB1B/CCNB1	8
R-HSA-73886	Chromosome Maintenance	11/238	141/10899	0.000259099	0.003772	0.00313964	CENPA/CCNA2/OIP5/HJURP/CENPU/CENPI/KNL1/CENPK/CENPM/PIF1/BLM	11
R-HSA-983231	Factors involved in megakaryocyte development and platelet production	12/238	168/10899	0.000311546	0.00443245	0.00368936	KIF18B/KIF4A/KIF20A/KIF2C/KIFC1/KIF23/KIF15/CENPE/TUBB3/KIF18A/RACGAP1/KIF11	12
R-HSA-1362300	Transcription of E2F targets under negative control by p107 (RBL1) and p130 (RBL2) in complex with HDAC1	4/238	16/10899	0.000328154	0.00456498	0.00379967	MYBL2/CDK1/CCNA2/E2F1	4
R-HSA-2132295	MHC class II antigen presentation	10/238	123/10899	0.000353737	0.0048139	0.00400686	KIF4A/KIF20A/KIF2C/KIF23/KIF15/CENPE/TUBB3/KIF18A/RACGAP1/KIF11	10
R-HSA-6811442	Intra-Golgi and retrograde Golgi-to-ER traffic	13/238	202/10899	0.000485475	0.00646611	0.00538209	KIF18B/KIF4A/KIF20A/KIF2C/KIFC1/KIF23/KIF15/CENPE/TUBB3/KIF18A/RACGAP1/KIF11/RAB9B	13
R-HSA-6804114	TP53 Regulates Transcription of Genes Involved in G2 Cell Cycle Arrest	4/238	18/10899	0.00053309	0.00695238	0.00578683	CDK1/CDC25C/AURKA/CCNB1	4
R-HSA-1650814	Collagen biosynthesis and modifying enzymes	7/238	67/10899	0.000618359	0.00789985	0.00657546	COL11A1/COL10A1/COL4A6/COL1A1/COL5A2/COL25A1/COL23A1	7
R-HSA-2995383	Initiation of Nuclear Envelope (NE) Reformation	4/238	19/10899	0.000663754	0.0083102	0.00691701	CDK1/LMNB1/CCNB1/CCNB2	4
R-HSA-5693568	Resolution of D-loop Structures through Holliday Junction Intermediates	5/238	34/10899	0.000789586	0.00969178	0.00806698	EXO1/EME1/RAD51/BLM/RMI2	5
R-HSA-176412	Phosphorylation of the APC/C	4/238	20/10899	0.00081558	0.00981833	0.00817231	UBE2C/PLK1/CDK1/CCNB1	4
R-HSA-5693537	Resolution of D-Loop Structures	5/238	35/10899	0.000904989	0.0106891	0.00889711	EXO1/EME1/RAD51/BLM/RMI2	5
R-HSA-69239	Synthesis of DNA	9/238	121/10899	0.00131335	0.0152251	0.0126727	UBE2C/ORC6/CCNA2/CDC45/CDT1/ORC1/CDC6/GINS1/CCNE2	9
R-HSA-174048	APC/C:Cdc20 mediated degradation of Cyclin B	4/238	24/10899	0.0016703	0.0186716	0.0155413	UBE2C/CDC20/CDK1/CCNB1	4
R-HSA-9709603	Impaired BRCA2 binding to PALB2	4/238	24/10899	0.0016703	0.0186716	0.0155413	EXO1/RAD51/BLM/RMI2	4
R-HSA-176408	Regulation of APC/C activators between G1/S and early anaphase	7/238	81/10899	0.00191077	0.0200603	0.0166972	UBE2C/CDC20/PLK1/CDK1/CCNA2/BUB1B/CCNB1	7
R-HSA-9701192	Defective HDR through Homologous Recombination (HRR) due to BRCA1 loss-of-function	4/238	25/10899	0.00195475	0.0200603	0.0166972	EXO1/RAD51/BLM/RMI2	4
R-HSA-9701193	Defective HDR through Homologous Recombination (HRR) due to PALB2 loss of function	4/238	25/10899	0.00195475	0.0200603	0.0166972	EXO1/RAD51/BLM/RMI2	4
R-HSA-9704331	Defective HDR through Homologous Recombination Repair (HRR) due to PALB2 loss of BRCA1 binding function	4/238	25/10899	0.00195475	0.0200603	0.0166972	EXO1/RAD51/BLM/RMI2	4
R-HSA-9704646	Defective HDR through Homologous Recombination Repair (HRR) due to PALB2 loss of BRCA2/RAD51/RAD51C binding function	4/238	25/10899	0.00195475	0.0200603	0.0166972	EXO1/RAD51/BLM/RMI2	4
R-HSA-179409	APC-Cdc20 mediated degradation of Nek2A	4/238	26/10899	0.00227104	0.0229302	0.019086	UBE2C/CDC20/NEK2/BUB1B	4
R-HSA-68884	Mitotic Telophase/Cytokinesis	3/238	13/10899	0.00250075	0.0242723	0.0202031	PLK1/KIF20A/KIF23	3
R-HSA-75035	Chk1/Chk2(Cds1) mediated inactivation of Cyclin B:Cdk1 complex	3/238	13/10899	0.00250075	0.0242723	0.0202031	CDK1/CDC25C/CCNB1	3
R-HSA-216083	Integrin cell surface interactions	7/238	85/10899	0.00252029	0.0242723	0.0202031	COL10A1/COMP/COL4A6/COL1A1/COL5A2/ITGA11/COL23A1	7
R-HSA-5693554	Resolution of D-loop Structures through Synthesis-Dependent Strand Annealing (SDSA)	4/238	27/10899	0.00262088	0.0248587	0.0206912	EXO1/RAD51/BLM/RMI2	4
R-HSA-4615885	SUMOylation of DNA replication proteins	5/238	45/10899	0.00285384	0.0266642	0.022194	BIRC5/AURKB/TOP2A/AURKA/CDCA8	5
R-HSA-1474290	Collagen formation	7/238	90/10899	0.00348088	0.0320446	0.0266724	COL11A1/COL10A1/COL4A6/COL1A1/COL5A2/COL25A1/COL23A1	7
R-HSA-1474228	Degradation of the extracellular matrix	9/238	140/10899	0.00356568	0.0323495	0.0269262	MMP11/COL11A1/COL10A1/COL4A6/COL1A1/COL5A2/ADAMTS16/COL25A1/COL23A1	9
R-HSA-4419969	Depolymerisation of the Nuclear Lamina	3/238	15/10899	0.00385219	0.0342105	0.0284752	CDK1/LMNB1/CCNB1	3
R-HSA-6804756	Regulation of TP53 Activity through Phosphorylation	7/238	92/10899	0.00393476	0.0342105	0.0284752	AURKB/TPX2/EXO1/CCNA2/AURKA/BLM/RMI2	7
R-HSA-69052	Switching of origins to a post-replicative state	7/238	92/10899	0.00393476	0.0342105	0.0284752	UBE2C/ORC6/CCNA2/CDT1/ORC1/CDC6/CCNE2	7
R-HSA-9675135	Diseases of DNA repair	5/238	51/10899	0.00493686	0.0423352	0.0352378	EXO1/NEIL3/RAD51/BLM/RMI2	5
R-HSA-8854518	AURKA Activation by TPX2	6/238	73/10899	0.005119	0.0433039	0.0360441	PLK1/NEK2/TPX2/CDK1/HMMR/AURKA	6
R-HSA-2980766	Nuclear Envelope Breakdown	5/238	52/10899	0.00536689	0.0436227	0.0363094	PLK1/CDK1/LMNB1/CCNB1/CCNB2	5
R-HSA-174178	APC/C:Cdh1 mediated degradation of Cdc20 and other APC/C:Cdh1 targeted proteins in late mitosis/early G1	6/238	74/10899	0.00547143	0.0436227	0.0363094	UBE2C/CDC20/PLK1/AURKB/PTTG1/AURKA	6
R-HSA-179419	APC:Cdc20 mediated degradation of cell cycle proteins prior to satisfation of the cell cycle checkpoint	6/238	74/10899	0.00547143	0.0436227	0.0363094	UBE2C/CDC20/NEK2/CDK1/CCNA2/BUB1B	6
R-HSA-9013106	RHOC GTPase cycle	6/238	74/10899	0.00547143	0.0436227	0.0363094	IQGAP3/ANLN/DEPDC1B/CIT/DIAPH3/RACGAP1	6
R-HSA-9659787	Aberrant regulation of mitotic G1/S transition in cancer due to RB1 defects	3/238	17/10899	0.00557478	0.0436227	0.0363094	E2F2/E2F1/CCNE2	3
R-HSA-9661069	Defective binding of RB1 mutants to E2F1,(E2F2, E2F3)	3/238	17/10899	0.00557478	0.0436227	0.0363094	E2F2/E2F1/CCNE2	3
R-HSA-1474244	Extracellular matrix organization	14/238	300/10899	0.00615499	0.0475539	0.0395816	MMP11/COL11A1/COL10A1/COMP/FMOD/COL4A6/COL1A1/ASPN/COL5A2/ADAMTS16/ADAM12/COL25A1/ITGA11/COL23A1	14
R-HSA-3000178	ECM proteoglycans	6/238	76/10899	0.0062291	0.0475539	0.0395816	COMP/FMOD/COL4A6/COL1A1/ASPN/COL5A2	6
R-HSA-8852276	The role of GTSE1 in G2/M progression after G2 checkpoint	6/238	77/10899	0.00663531	0.0500447	0.0416548	PLK1/CDK1/GTSE1/TUBB3/CCNB1/CCNB2	6
R-HSA-8953750	Transcriptional Regulation by E2F6	4/238	35/10899	0.00682444	0.05026	0.041834	RRM2/E2F1/RAD51/EZH2	4
R-HSA-9709570	Impaired BRCA2 binding to RAD51	4/238	35/10899	0.00682444	0.05026	0.041834	EXO1/RAD51/BLM/RMI2	4
R-HSA-9687139	Aberrant regulation of mitotic cell cycle due to RB1 defects	4/238	36/10899	0.00754844	0.0549456	0.0457341	UBE2C/E2F2/E2F1/CCNE2	4
R-HSA-1362277	Transcription of E2F targets under negative control by DREAM complex	3/238	19/10899	0.007693	0.0553542	0.0460742	TOP2A/E2F1/CDC6	3
R-HSA-69306	DNA Replication	10/238	188/10899	0.00823601	0.0585291	0.0487169	UBE2C/ORC6/MCM10/CCNA2/CDC45/CDT1/ORC1/CDC6/GINS1/CCNE2	10
R-HSA-5685938	HDR through Single Strand Annealing (SSA)	4/238	37/10899	0.00832124	0.0585291	0.0487169	EXO1/RAD51/BLM/RMI2	4
R-HSA-5625900	RHO GTPases activate CIT	3/238	20/10899	0.00890666	0.0619508	0.0515649	KIF14/CIT/PRC1	3
R-HSA-3000171	Non-integrin membrane-ECM interactions	5/238	59/10899	0.00914401	0.0622197	0.0517887	COL11A1/COL10A1/COL4A6/COL1A1/COL5A2	5
R-HSA-9675126	Diseases of mitotic cell cycle	4/238	38/10899	0.00914411	0.0622197	0.0517887	UBE2C/E2F2/E2F1/CCNE2	4
R-HSA-141405	Inhibition of the proteolytic activity of APC/C required for the onset of anaphase by mitotic spindle checkpoint components	3/238	21/10899	0.010226	0.0681011	0.0566841	UBE2C/CDC20/BUB1B	3
R-HSA-141430	Inactivation of APC/C via direct inhibition of the APC/C complex	3/238	21/10899	0.010226	0.0681011	0.0566841	UBE2C/CDC20/BUB1B	3
R-HSA-2022090	Assembly of collagen fibrils and other multimeric structures	5/238	61/10899	0.0104924	0.0691394	0.0575483	COL11A1/COL10A1/COL4A6/COL1A1/COL5A2	5
R-HSA-5693538	Homology Directed Repair	8/238	138/10899	0.0107281	0.069956	0.0582281	EXO1/POLQ/CCNA2/EME1/RAD51/CLSPN/BLM/RMI2	8
R-HSA-5693616	Presynaptic phase of homologous DNA pairing and strand exchange	4/238	40/10899	0.0109449	0.0706338	0.0587922	EXO1/RAD51/BLM/RMI2	4
R-HSA-9675136	Diseases of DNA Double-Strand Break Repair	4/238	41/10899	0.011925	0.0754045	0.0627631	EXO1/RAD51/BLM/RMI2	4
R-HSA-9701190	Defective homologous recombination repair (HRR) due to BRCA2 loss of function	4/238	41/10899	0.011925	0.0754045	0.0627631	EXO1/RAD51/BLM/RMI2	4
R-HSA-2565942	Regulation of PLK1 Activity at G2/M Transition	6/238	88/10899	0.0124553	0.0779702	0.0648987	PLK1/NEK2/CDK1/AURKA/CCNB1/CCNB2	6
R-HSA-3700989	Transcriptional Regulation by TP53	15/238	362/10899	0.0131627	0.0815829	0.0679057	BIRC5/AURKB/TPX2/CDK1/EXO1/CDC25C/CCNA2/E2F1/AURKA/E2F8/E2F7/CCNB1/CCNE2/BLM/RMI2	15
R-HSA-500792	GPCR ligand binding	18/238	467/10899	0.0138978	0.0852941	0.0709947	UTS2B/PROK1/EDN3/GRM4/CCK/SUCNR1/ADRA1D/FFAR4/GLP1R/SSTR1/LPAR3/WNT11/HTR2B/ADRA1A/ADCYAP1R1/PTGIR/OPRK1/CXCR2	18
R-HSA-5693579	Homologous DNA Pairing and Strand Exchange	4/238	43/10899	0.01405	0.0853914	0.0710757	EXO1/RAD51/BLM/RMI2	4
R-HSA-8980692	RHOA GTPase cycle	8/238	147/10899	0.0152675	0.0910429	0.0757798	IQGAP3/ANLN/DEPDC1B/CIT/DIAPH3/ARHGAP11A/RACGAP1/ACTC1	8
R-HSA-373076	Class A/1 (Rhodopsin-like receptors)	14/238	335/10899	0.0152708	0.0910429	0.0757798	UTS2B/PROK1/EDN3/CCK/SUCNR1/ADRA1D/FFAR4/SSTR1/LPAR3/HTR2B/ADRA1A/PTGIR/OPRK1/CXCR2	14
R-HSA-5685942	HDR through Homologous Recombination (HRR)	5/238	68/10899	0.0162715	0.0959537	0.0798673	EXO1/EME1/RAD51/BLM/RMI2	5
R-HSA-194068	Bile acid and bile salt metabolism	4/238	45/10899	0.016401	0.0959537	0.0798673	CYP27A1/ALB/AKR1C3/SLCO1A2	4
R-HSA-69473	G2/M DNA damage checkpoint	6/238	94/10899	0.0168143	0.0974607	0.0811217	CDK1/EXO1/CDC25C/CCNB1/BLM/RMI2	6
R-HSA-3108232	SUMO E3 ligases SUMOylate target proteins	9/238	182/10899	0.0184028	0.10569	0.087971	BIRC5/AURKB/TOP2A/CBX2/AURKA/CDCA8/PPARGC1A/DNMT3B/BLM	9
R-HSA-2465910	MASTL Facilitates Mitotic Progression	2/238	10/10899	0.0190367	0.108336	0.0901738	CDK1/CCNB1	2
R-HSA-68949	Orc1 removal from chromatin	5/238	71/10899	0.0192902	0.10879	0.0905514	ORC6/CCNA2/CDT1/ORC1/CDC6	5
R-HSA-416476	G alpha (q) signalling events	10/238	216/10899	0.020189	0.112842	0.0939242	UTS2B/PROK1/EDN3/CCK/ADRA1D/FFAR4/DGKG/LPAR3/HTR2B/ADRA1A	10
R-HSA-174184	Cdc20:Phospho-APC/C mediated degradation of Cyclin A	5/238	73/10899	0.0214944	0.119075	0.0991125	UBE2C/CDC20/CDK1/CCNA2/BUB1B	5
R-HSA-2990846	SUMOylation	9/238	188/10899	0.0221969	0.121888	0.101454	BIRC5/AURKB/TOP2A/CBX2/AURKA/CDCA8/PPARGC1A/DNMT3B/BLM	9
R-HSA-2468052	Establishment of Sister Chromatid Cohesion	2/238	11/10899	0.0229359	0.124851	0.10392	CDCA5/ESCO2	2
R-HSA-2995410	Nuclear Envelope (NE) Reassembly	5/238	75/10899	0.0238565	0.128743	0.107159	CDK1/LMNB1/TUBB3/CCNB1/CCNB2	5
R-HSA-5633007	Regulation of TP53 Activity	8/238	160/10899	0.024083	0.128855	0.107252	AURKB/TPX2/CDK1/EXO1/CCNA2/AURKA/BLM/RMI2	8
R-HSA-5693567	HDR through Homologous Recombination (HRR) or Single Strand Annealing (SSA)	7/238	132/10899	0.0255894	0.135754	0.112995	EXO1/CCNA2/EME1/RAD51/CLSPN/BLM/RMI2	7
R-HSA-499943	Interconversion of nucleotide di- and triphosphates	3/238	30/10899	0.0270491	0.140369	0.116837	RRM2/TYMS/AK5	3
R-HSA-8874081	MET activates PTK2 signaling	3/238	30/10899	0.0270491	0.140369	0.116837	COL11A1/COL1A1/COL5A2	3
R-HSA-176974	Unwinding of DNA	2/238	12/10899	0.0271321	0.140369	0.116837	CDC45/GINS1	2
R-HSA-9013405	RHOD GTPase cycle	4/238	54/10899	0.0299367	0.153609	0.127857	DEPDC1B/DIAPH3/LMNB1/RACGAP1	4
R-HSA-5693532	DNA Double-Strand Break Repair	8/238	168/10899	0.0310123	0.157835	0.131374	EXO1/POLQ/CCNA2/EME1/RAD51/CLSPN/BLM/RMI2	8
R-HSA-9733458	Induction of Cell-Cell Fusion	2/238	13/10899	0.0316105	0.159582	0.132829	ANO3/ANO4	2
R-HSA-73894	DNA Repair	13/238	336/10899	0.0329844	0.165186	0.137493	EXO1/NEIL3/POLQ/CCNA2/PCLAF/UBE2T/EME1/DTL/FANCA/RAD51/CLSPN/BLM/RMI2	13
R-HSA-193775	Synthesis of bile acids and bile salts via 24-hydroxycholesterol	2/238	14/10899	0.036357	0.179208	0.149165	CYP27A1/AKR1C3	2
R-HSA-5682910	LGI-ADAM interactions	2/238	14/10899	0.036357	0.179208	0.149165	LGI3/CACNG4	2
R-HSA-3301854	Nuclear Pore Complex (NPC) Disassembly	3/238	35/10899	0.0402945	0.197066	0.164028	CDK1/CCNB1/CCNB2	3
R-HSA-193807	Synthesis of bile acids and bile salts via 27-hydroxycholesterol	2/238	15/10899	0.0413577	0.199153	0.165766	CYP27A1/AKR1C3	2
R-HSA-2214320	Anchoring fibril formation	2/238	15/10899	0.0413577	0.199153	0.165766	COL4A6/COL1A1	2
R-HSA-8878166	Transcriptional regulation by RUNX2	6/238	121/10899	0.0492289	0.235247	0.195808	CDK1/COL1A1/CCNB1/NKX3-2/PPARGC1A/ITGBL1	6
R-HSA-4655427	SUMOylation of DNA methylation proteins	2/238	17/10899	0.0520694	0.241448	0.20097	CBX2/DNMT3B	2
R-HSA-5083625	Defective GALNT3 causes HFTC	2/238	17/10899	0.0520694	0.241448	0.20097	MUCL1/MUC1	2
R-HSA-5083636	Defective GALNT12 causes CRCS1	2/238	17/10899	0.0520694	0.241448	0.20097	MUCL1/MUC1	2
R-HSA-9754189	Germ layer formation at gastrulation	2/238	17/10899	0.0520694	0.241448	0.20097	GSC/EOMES	2
R-HSA-6783310	Fanconi Anemia Pathway	3/238	40/10899	0.0562355	0.254611	0.211926	UBE2T/EME1/FANCA	3
R-HSA-159418	Recycling of bile acids and salts	2/238	18/10899	0.0577552	0.254611	0.211926	ALB/SLCO1A2	2
R-HSA-181429	Serotonin Neurotransmitter Release Cycle	2/238	18/10899	0.0577552	0.254611	0.211926	SLC18A2/PPFIA2	2
R-HSA-181430	Norepinephrine Neurotransmitter Release Cycle	2/238	18/10899	0.0577552	0.254611	0.211926	SLC18A2/PPFIA2	2
R-HSA-209776	Metabolism of amine-derived hormones	2/238	18/10899	0.0577552	0.254611	0.211926	DBH/DIO1	2
R-HSA-2243919	Crosslinking of collagen fibrils	2/238	18/10899	0.0577552	0.254611	0.211926	COL4A6/COL1A1	2
R-HSA-5083632	Defective C1GALT1C1 causes TNPS	2/238	18/10899	0.0577552	0.254611	0.211926	MUCL1/MUC1	2
R-HSA-8875878	MET promotes cell motility	3/238	41/10899	0.0597337	0.261492	0.217653	COL11A1/COL1A1/COL5A2	3
R-HSA-5693607	Processing of DNA double-strand break ends	5/238	97/10899	0.0610027	0.262779	0.218725	EXO1/CCNA2/CLSPN/BLM/RMI2	5
R-HSA-3906995	Diseases associated with O-glycosylation of proteins	4/238	68/10899	0.0611029	0.262779	0.218725	THBS2/MUCL1/MUC1/ADAMTS16	4
R-HSA-69002	DNA Replication Pre-Initiation	7/238	160/10899	0.0612872	0.262779	0.218725	UBE2C/ORC6/MCM10/CDC45/CDT1/ORC1/CDC6	7
R-HSA-375280	Amine ligand-binding receptors	3/238	42/10899	0.0633317	0.263852	0.219618	ADRA1D/HTR2B/ADRA1A	3
R-HSA-9035034	RHOF GTPase cycle	3/238	42/10899	0.0633317	0.263852	0.219618	DEPDC1B/DIAPH3/LMNB1	3
R-HSA-9696273	RND1 GTPase cycle	3/238	42/10899	0.0633317	0.263852	0.219618	KIF14/DEPDC1B/STMN2	3
R-HSA-5423646	Aflatoxin activation and detoxification	2/238	19/10899	0.0636449	0.263852	0.219618	CYP3A5/DPEP1	2
R-HSA-9758941	Gastrulation	2/238	19/10899	0.0636449	0.263852	0.219618	GSC/EOMES	2
R-HSA-15869	Metabolism of nucleotides	5/238	99/10899	0.0654293	0.269465	0.22429	RRM2/TK1/ENTPD8/TYMS/AK5	5
R-HSA-2559583	Cellular Senescence	8/238	197/10899	0.0671983	0.274942	0.228849	UBE2C/E2F2/CCNA2/CBX2/E2F1/LMNB1/EZH2/CCNE2	8
R-HSA-176407	Conversion from APC/C:Cdc20 to APC/C:Cdh1 in late anaphase	2/238	20/10899	0.0697269	0.283435	0.235918	UBE2C/CDC20	2
R-HSA-69017	CDK-mediated phosphorylation and removal of Cdc6	4/238	73/10899	0.0752119	0.303759	0.252835	UBE2C/CCNA2/CDC6/CCNE2	4
R-HSA-381771	Synthesis, secretion, and inactivation of Glucagon-like Peptide-1 (GLP-1)	2/238	21/10899	0.0759902	0.304935	0.253813	FFAR4/DPP4	2
R-HSA-8862803	Deregulated CDK5 triggers multiple neurodegenerative pathways in Alzheimer's disease models	2/238	22/10899	0.0824239	0.32379	0.269508	CDC25C/LMNB1	2
R-HSA-8863678	Neurodegenerative Diseases	2/238	22/10899	0.0824239	0.32379	0.269508	CDC25C/LMNB1	2
R-HSA-69231	Cyclin D associated events in G1	3/238	47/10899	0.0827579	0.32379	0.269508	E2F2/E2F1/CCNE2	3
R-HSA-69236	G1 Phase	3/238	47/10899	0.0827579	0.32379	0.269508	E2F2/E2F1/CCNE2	3
R-HSA-171319	Telomere Extension By Telomerase	2/238	23/10899	0.0890178	0.343982	0.286314	CCNA2/PIF1	2
R-HSA-212676	Dopamine Neurotransmitter Release Cycle	2/238	23/10899	0.0890178	0.343982	0.286314	SLC18A2/PPFIA2	2
R-HSA-6806834	Signaling by MET	4/238	79/10899	0.0941074	0.361126	0.300584	COL11A1/COL1A1/COL5A2/HGFAC	4
R-HSA-193368	Synthesis of bile acids and bile salts via 7alpha-hydroxycholesterol	2/238	24/10899	0.0957618	0.361126	0.300584	CYP27A1/AKR1C3	2
R-HSA-400508	Incretin synthesis, secretion, and inactivation	2/238	24/10899	0.0957618	0.361126	0.300584	FFAR4/DPP4	2
R-HSA-977068	Termination of O-glycan biosynthesis	2/238	24/10899	0.0957618	0.361126	0.300584	MUCL1/MUC1	2
R-HSA-180786	Extension of Telomeres	3/238	51/10899	0.0999087	0.374508	0.311723	CCNA2/PIF1/BLM	3
R-HSA-9734009	Defective Intrinsic Pathway for Apoptosis	2/238	25/10899	0.102646	0.382479	0.318358	CDC25C/LMNB1	2
R-HSA-9012999	RHO GTPase cycle	14/238	449/10899	0.114662	0.424726	0.353521	IQGAP3/ANLN/KIF14/DEPDC1B/ARHGDIG/CIT/STMN2/DIAPH3/LMNB1/ARHGEF39/ARHGAP11A/RACGAP1/ACTC1/CDC42EP5	14
R-HSA-3000170	Syndecan interactions	2/238	27/10899	0.1168	0.425097	0.353831	COL1A1/COL5A2	2
R-HSA-5621480	Dectin-2 family	2/238	27/10899	0.1168	0.425097	0.353831	MUCL1/MUC1	2
R-HSA-8963743	Digestion and absorption	2/238	27/10899	0.1168	0.425097	0.353831	SLC2A5/SI	2
R-HSA-9013409	RHOJ GTPase cycle	3/238	55/10899	0.118349	0.428246	0.356452	IQGAP3/DEPDC1B/DIAPH3	3
R-HSA-8957322	Metabolism of steroids	6/238	154/10899	0.121088	0.435637	0.362604	SRD5A2/CYP27A1/ALB/AKR1C3/SLCO1A2/GC	6
R-HSA-9013148	CDC42 GTPase cycle	6/238	155/10899	0.123813	0.442895	0.368645	IQGAP3/DEPDC1B/ARHGDIG/DIAPH3/RACGAP1/CDC42EP5	6
R-HSA-1236394	Signaling by ERBB4	3/238	58/10899	0.132943	0.472855	0.393582	GABRQ/STMN1/NRG2	3
R-HSA-9013406	RHOQ GTPase cycle	3/238	59/10899	0.137942	0.487862	0.406073	IQGAP3/DEPDC1B/DIAPH3	3
R-HSA-8866652	Synthesis of active ubiquitin: roles of E1 and E2 enzymes	2/238	30/10899	0.138863	0.48836	0.406488	UBE2C/UBE2T	2
R-HSA-196807	Nicotinate metabolism	2/238	31/10899	0.146407	0.506356	0.421467	SLC5A8/CD38	2
R-HSA-399719	Trafficking of AMPA receptors	2/238	31/10899	0.146407	0.506356	0.421467	GRIA3/CACNG4	2
R-HSA-399721	Glutamate binding, activation of AMPA receptors and synaptic plasticity	2/238	31/10899	0.146407	0.506356	0.421467	GRIA3/CACNG4	2
R-HSA-380320	Recruitment of NuMA to mitotic centrosomes	4/238	94/10899	0.149768	0.515137	0.428776	PLK1/NEK2/CDK1/TUBB3	4
R-HSA-375276	Peptide ligand-binding receptors	7/238	201/10899	0.150935	0.515639	0.429193	UTS2B/PROK1/EDN3/CCK/SSTR1/OPRK1/CXCR2	7
R-HSA-8986944	Transcriptional Regulation by MECP2	3/238	62/10899	0.153308	0.515639	0.429193	AURKB/RBFOX1/OPRK1	3
R-HSA-1251985	Nuclear signaling by ERBB4	2/238	32/10899	0.154033	0.515639	0.429193	STMN1/NRG2	2
R-HSA-5626467	RHO GTPases activate IQGAPs	2/238	32/10899	0.154033	0.515639	0.429193	IQGAP3/TUBB3	2
R-HSA-69190	DNA strand elongation	2/238	32/10899	0.154033	0.515639	0.429193	CDC45/GINS1	2
R-HSA-2559585	Oncogene Induced Senescence	2/238	33/10899	0.161734	0.529037	0.440345	E2F2/E2F1	2
R-HSA-420092	Glucagon-type ligand receptors	2/238	33/10899	0.161734	0.529037	0.440345	GLP1R/ADCYAP1R1	2
R-HSA-8963899	Plasma lipoprotein remodeling	2/238	33/10899	0.161734	0.529037	0.440345	ALB/ANGPTL3	2
R-HSA-397014	Muscle contraction	7/238	205/10899	0.161929	0.529037	0.440345	MYH6/KCNK17/ATP1A2/KCND2/CACNG4/ACTC1/SCN4A	7
R-HSA-5576891	Cardiac conduction	5/238	132/10899	0.16226	0.529037	0.440345	KCNK17/ATP1A2/KCND2/CACNG4/SCN4A	5
R-HSA-192105	Synthesis of bile acids and bile salts	2/238	34/10899	0.169503	0.546953	0.455257	CYP27A1/AKR1C3	2
R-HSA-5576892	Phase 0 - rapid depolarisation	2/238	34/10899	0.169503	0.546953	0.455257	CACNG4/SCN4A	2
R-HSA-5668914	Diseases of metabolism	8/238	249/10899	0.178503	0.57173	0.475881	PAH/FMOD/THBS2/CYP27A1/MUCL1/MUC1/ADAMTS16/SI	8
R-HSA-390522	Striated Muscle Contraction	2/238	36/10899	0.18522	0.57173	0.475881	MYH6/ACTC1	2
R-HSA-6804757	Regulation of TP53 Degradation	2/238	36/10899	0.18522	0.57173	0.475881	CDK1/CCNA2	2
R-HSA-174154	APC/C:Cdc20 mediated degradation of Securin	3/238	68/10899	0.18551	0.57173	0.475881	UBE2C/CDC20/PTTG1	3
R-HSA-5083635	Defective B3GALTL causes PpS	2/238	37/10899	0.193155	0.57173	0.475881	THBS2/ADAMTS16	2
R-HSA-6806003	Regulation of TP53 Expression and Degradation	2/238	37/10899	0.193155	0.57173	0.475881	CDK1/CCNA2	2
R-HSA-380259	Loss of Nlp from mitotic centrosomes	3/238	70/10899	0.196615	0.57173	0.475881	PLK1/NEK2/CDK1	3
R-HSA-380284	Loss of proteins required for interphase microtubule organization from the centrosome	3/238	70/10899	0.196615	0.57173	0.475881	PLK1/NEK2/CDK1	3
R-HSA-9645723	Diseases of programmed cell death	4/238	105/10899	0.19688	0.57173	0.475881	CDC25C/LMNB1/EZH2/DNMT3B	4
R-HSA-110056	MAPK3 (ERK1) activation	1/238	10/10899	0.198187	0.57173	0.475881	CDK1	1
R-HSA-1250342	PI3K events in ERBB4 signaling	1/238	10/10899	0.198187	0.57173	0.475881	NRG2	1
R-HSA-159740	Gamma-carboxylation of protein precursors	1/238	10/10899	0.198187	0.57173	0.475881	PROZ	1
R-HSA-159782	Removal of aminoterminal propeptides from gamma-carboxylated proteins	1/238	10/10899	0.198187	0.57173	0.475881	PROZ	1
R-HSA-1855167	Synthesis of pyrophosphates in the cytosol	1/238	10/10899	0.198187	0.57173	0.475881	IP6K3	1
R-HSA-209968	Thyroxine biosynthesis	1/238	10/10899	0.198187	0.57173	0.475881	DIO1	1
R-HSA-2151209	Activation of PPARGC1A (PGC-1alpha) by phosphorylation	1/238	10/10899	0.198187	0.57173	0.475881	PPARGC1A	1
R-HSA-428643	Organic anion transporters	1/238	10/10899	0.198187	0.57173	0.475881	SLC5A8	1
R-HSA-549127	Organic cation transport	1/238	10/10899	0.198187	0.57173	0.475881	SLC22A3	1
R-HSA-8877330	RUNX1 and FOXP3 control the development of regulatory T lymphocytes (Tregs)	1/238	10/10899	0.198187	0.57173	0.475881	TNFRSF18	1
R-HSA-8964058	HDL remodeling	1/238	10/10899	0.198187	0.57173	0.475881	ALB	1
R-HSA-9702518	STAT5 activation downstream of FLT3 ITD mutants	1/238	10/10899	0.198187	0.57173	0.475881	NOX4	1
R-HSA-9706019	RHOBTB3 ATPase cycle	1/238	10/10899	0.198187	0.57173	0.475881	RAB9B	1
R-HSA-9757110	Prednisone ADME	1/238	10/10899	0.198187	0.57173	0.475881	ALB	1
R-HSA-68875	Mitotic Prophase	5/238	142/10899	0.199159	0.571897	0.47602	PLK1/CDK1/LMNB1/CCNB1/CCNB2	5
R-HSA-111465	Apoptotic cleavage of cellular proteins	2/238	38/10899	0.201133	0.572315	0.476368	LMNB1/CLSPN	2
R-HSA-5173214	O-glycosylation of TSR domain-containing proteins	2/238	38/10899	0.201133	0.572315	0.476368	THBS2/ADAMTS16	2
R-HSA-3781865	Diseases of glycosylation	5/238	143/10899	0.202999	0.572422	0.476457	FMOD/THBS2/MUCL1/MUC1/ADAMTS16	5
R-HSA-68867	Assembly of the pre-replicative complex	5/238	143/10899	0.202999	0.572422	0.476457	UBE2C/ORC6/CDT1/ORC1/CDC6	5
R-HSA-2672351	Stimuli-sensing channels	4/238	109/10899	0.215033	0.579554	0.482393	ANO3/ANO4/ASIC2/SGK2	4
R-HSA-1234158	Regulation of gene expression by Hypoxia-inducible Factor	1/238	11/10899	0.215713	0.579554	0.482393	HIF3A	1
R-HSA-159854	Gamma-carboxylation, transport, and amino-terminal cleavage of proteins	1/238	11/10899	0.215713	0.579554	0.482393	PROZ	1
R-HSA-189085	Digestion of dietary carbohydrate	1/238	11/10899	0.215713	0.579554	0.482393	SI	1
R-HSA-193048	Androgen biosynthesis	1/238	11/10899	0.215713	0.579554	0.482393	SRD5A2	1
R-HSA-71288	Creatine metabolism	1/238	11/10899	0.215713	0.579554	0.482393	CKMT2	1
R-HSA-73614	Pyrimidine salvage	1/238	11/10899	0.215713	0.579554	0.482393	TK1	1
R-HSA-75072	mRNA Editing	1/238	11/10899	0.215713	0.579554	0.482393	APOBEC3B	1
R-HSA-879518	Transport of organic anions	1/238	11/10899	0.215713	0.579554	0.482393	SLCO1A2	1
R-HSA-8963691	Phenylalanine and tyrosine metabolism	1/238	11/10899	0.215713	0.579554	0.482393	PAH	1
R-HSA-9690406	Transcriptional regulation of testis differentiation	1/238	11/10899	0.215713	0.579554	0.482393	AMH	1
R-HSA-9013149	RAC1 GTPase cycle	6/238	185/10899	0.218091	0.581659	0.484145	IQGAP3/DEPDC1B/CIT/DIAPH3/ARHGEF39/RACGAP1	6
R-HSA-2299718	Condensation of Prophase Chromosomes	3/238	74/10899	0.219284	0.581659	0.484145	PLK1/CDK1/CCNB1	3
R-HSA-9013408	RHOG GTPase cycle	3/238	74/10899	0.219284	0.581659	0.484145	DEPDC1B/ARHGDIG/DIAPH3	3
R-HSA-5173105	O-linked glycosylation	4/238	111/10899	0.224279	0.586704	0.488344	THBS2/MUCL1/MUC1/ADAMTS16	4
R-HSA-9609736	Assembly and cell surface presentation of NMDA receptors	2/238	41/10899	0.225272	0.586704	0.488344	TUBB3/GRIN3A	2
R-HSA-112308	Presynaptic depolarization and calcium channel opening	1/238	12/10899	0.232856	0.586704	0.488344	CACNG4	1
R-HSA-1296346	Tandem pore domain potassium channels	1/238	12/10899	0.232856	0.586704	0.488344	KCNK17	1
R-HSA-1475029	Reversible hydration of carbon dioxide	1/238	12/10899	0.232856	0.586704	0.488344	CA14	1
R-HSA-196791	Vitamin D (calciferol) metabolism	1/238	12/10899	0.232856	0.586704	0.488344	GC	1
R-HSA-209822	Glycoprotein hormones	1/238	12/10899	0.232856	0.586704	0.488344	INHBA	1
R-HSA-2160916	Hyaluronan uptake and degradation	1/238	12/10899	0.232856	0.586704	0.488344	HMMR	1
R-HSA-390666	Serotonin receptors	1/238	12/10899	0.232856	0.586704	0.488344	HTR2B	1
R-HSA-430116	GP1b-IX-V activation signalling	1/238	12/10899	0.232856	0.586704	0.488344	COL1A1	1
R-HSA-5685939	HDR through MMEJ (alt-NHEJ)	1/238	12/10899	0.232856	0.586704	0.488344	POLQ	1
R-HSA-8963693	Aspartate and asparagine metabolism	1/238	12/10899	0.232856	0.586704	0.488344	ASPA	1
R-HSA-2173782	Binding and Uptake of Ligands by Scavenger Receptors	2/238	42/10899	0.233369	0.586704	0.488344	ALB/COL1A1	2
R-HSA-9696270	RND2 GTPase cycle	2/238	43/10899	0.241484	0.604675	0.503302	KIF14/DEPDC1B	2
R-HSA-9749641	Aspirin ADME	2/238	44/10899	0.24961	0.60804	0.506104	UGT2B15/ALB	2
R-HSA-113501	Inhibition of replication initiation of damaged DNA by RB1/E2F1	1/238	13/10899	0.249627	0.60804	0.506104	E2F1	1
R-HSA-1358803	Downregulation of ERBB2:ERBB3 signaling	1/238	13/10899	0.249627	0.60804	0.506104	NRG2	1
R-HSA-2022857	Keratan sulfate degradation	1/238	13/10899	0.249627	0.60804	0.506104	FMOD	1
R-HSA-2168880	Scavenging of heme from plasma	1/238	13/10899	0.249627	0.60804	0.506104	ALB	1
R-HSA-400511	Synthesis, secretion, and inactivation of Glucose-dependent Insulinotropic Polypeptide (GIP)	1/238	13/10899	0.249627	0.60804	0.506104	DPP4	1
R-HSA-8847993	ERBB2 Activates PTK6 Signaling	1/238	13/10899	0.249627	0.60804	0.506104	NRG2	1
R-HSA-2559586	DNA Damage/Telomere Stress Induced Senescence	3/238	80/10899	0.254186	0.614364	0.511367	CCNA2/LMNB1/CCNE2	3
R-HSA-416482	G alpha (12/13) signalling events	3/238	80/10899	0.254186	0.614364	0.511367	ARHGEF39/ADRA1D/ADRA1A	3
R-HSA-1500620	Meiosis	4/238	118/10899	0.257387	0.614524	0.511501	MND1/LMNB1/RAD51/BLM	4
R-HSA-3899300	SUMOylation of transcription cofactors	2/238	45/10899	0.257745	0.614524	0.511501	CBX2/PPARGC1A	2
R-HSA-380270	Recruitment of mitotic centrosome proteins and complexes	3/238	82/10899	0.265998	0.614524	0.511501	PLK1/NEK2/CDK1	3
R-HSA-380287	Centrosome maturation	3/238	82/10899	0.265998	0.614524	0.511501	PLK1/NEK2/CDK1	3
R-HSA-1250347	SHC1 events in ERBB4 signaling	1/238	14/10899	0.266032	0.614524	0.511501	NRG2	1
R-HSA-189451	Heme biosynthesis	1/238	14/10899	0.266032	0.614524	0.511501	ALB	1
R-HSA-209952	Peptide hormone biosynthesis	1/238	14/10899	0.266032	0.614524	0.511501	INHBA	1
R-HSA-419408	Lysosphingolipid and LPA receptors	1/238	14/10899	0.266032	0.614524	0.511501	LPAR3	1
R-HSA-5358565	Mismatch repair (MMR) directed by MSH2:MSH6 (MutSalpha)	1/238	14/10899	0.266032	0.614524	0.511501	EXO1	1
R-HSA-5358606	Mismatch repair (MMR) directed by MSH2:MSH3 (MutSbeta)	1/238	14/10899	0.266032	0.614524	0.511501	EXO1	1
R-HSA-6803205	TP53 regulates transcription of several additional cell death genes whose specific roles in p53-dependent apoptosis remain uncertain	1/238	14/10899	0.266032	0.614524	0.511501	BIRC5	1
R-HSA-71240	Tryptophan catabolism	1/238	14/10899	0.266032	0.614524	0.511501	TDO2	1
R-HSA-69202	Cyclin E associated events during G1/S transition	3/238	83/10899	0.271929	0.621941	0.517674	CCNA2/E2F1/CCNE2	3
R-HSA-437239	Recycling pathway of L1	2/238	47/10899	0.274023	0.621941	0.517674	KIF4A/TUBB3	2
R-HSA-381340	Transcriptional regulation of white adipocyte differentiation	3/238	84/10899	0.277875	0.621941	0.517674	ZNF467/PPARGC1A/SLC2A4	3
R-HSA-1502540	Signaling by Activin	1/238	15/10899	0.28208	0.621941	0.517674	INHBA	1
R-HSA-189483	Heme degradation	1/238	15/10899	0.28208	0.621941	0.517674	ALB	1
R-HSA-2162123	Synthesis of Prostaglandins (PG) and Thromboxanes (TX)	1/238	15/10899	0.28208	0.621941	0.517674	AKR1C3	1
R-HSA-391903	Eicosanoid ligand-binding receptors	1/238	15/10899	0.28208	0.621941	0.517674	PTGIR	1
R-HSA-5358508	Mismatch Repair	1/238	15/10899	0.28208	0.621941	0.517674	EXO1	1
R-HSA-549132	Organic cation/anion/zwitterion transport	1/238	15/10899	0.28208	0.621941	0.517674	SLC22A3	1
R-HSA-5576893	Phase 2 - plateau phase	1/238	15/10899	0.28208	0.621941	0.517674	CACNG4	1
R-HSA-6785631	ERBB2 Regulates Cell Motility	1/238	15/10899	0.28208	0.621941	0.517674	NRG2	1
R-HSA-75892	Platelet Adhesion to exposed collagen	1/238	15/10899	0.28208	0.621941	0.517674	COL1A1	1
R-HSA-73893	DNA Damage Bypass	2/238	48/10899	0.282158	0.621941	0.517674	PCLAF/DTL	2
R-HSA-69656	Cyclin A:Cdk2-associated events at S phase entry	3/238	85/10899	0.283833	0.623436	0.518919	CCNA2/E2F1/CCNE2	3
R-HSA-1630316	Glycosaminoglycan metabolism	4/238	124/10899	0.286492	0.624892	0.520131	HMMR/HPSE2/FMOD/HS3ST1	4
R-HSA-196849	Metabolism of water-soluble vitamins and cofactors	4/238	124/10899	0.286492	0.624892	0.520131	SLC5A8/CD38/AOX1/ENPP3	4
R-HSA-912446	Meiotic recombination	3/238	86/10899	0.289802	0.628785	0.523371	MND1/RAD51/BLM	3
R-HSA-9012852	Signaling by NOTCH3	2/238	49/10899	0.290286	0.628785	0.523371	TACC3/DLGAP5	2
R-HSA-2559580	Oxidative Stress Induced Senescence	4/238	125/10899	0.291392	0.628955	0.523512	E2F2/CBX2/E2F1/EZH2	4
R-HSA-1963640	GRB2 events in ERBB2 signaling	1/238	16/10899	0.297779	0.628955	0.523512	NRG2	1
R-HSA-1963642	PI3K events in ERBB2 signaling	1/238	16/10899	0.297779	0.628955	0.523512	NRG2	1
R-HSA-2559584	Formation of Senescence-Associated Heterochromatin Foci (SAHF)	1/238	16/10899	0.297779	0.628955	0.523512	LMNB1	1
R-HSA-418457	cGMP effects	1/238	16/10899	0.297779	0.628955	0.523512	PDE11A	1
R-HSA-70221	Glycogen breakdown (glycogenolysis)	1/238	16/10899	0.297779	0.628955	0.523512	PYGM	1
R-HSA-9703648	Signaling by FLT3 ITD and TKD mutants	1/238	16/10899	0.297779	0.628955	0.523512	NOX4	1
R-HSA-1483249	Inositol phosphate metabolism	2/238	50/10899	0.298402	0.628955	0.523512	IP6K3/PLCH1	2
R-HSA-9013404	RAC2 GTPase cycle	3/238	88/10899	0.301767	0.633913	0.527639	DEPDC1B/DIAPH3/RACGAP1	3
R-HSA-425407	SLC-mediated transmembrane transport	7/238	250/10899	0.305578	0.639571	0.532349	SLC5A8/SLC18A2/SLC15A1/SLC22A3/SLCO1A2/SLC2A4/SLC34A3	7
R-HSA-112310	Neurotransmitter release cycle	2/238	51/10899	0.306504	0.639571	0.532349	SLC18A2/PPFIA2	2
R-HSA-199220	Vitamin B5 (pantothenate) metabolism	1/238	17/10899	0.313136	0.642699	0.534952	ENPP3	1
R-HSA-2142845	Hyaluronan metabolism	1/238	17/10899	0.313136	0.642699	0.534952	HMMR	1
R-HSA-264642	Acetylcholine Neurotransmitter Release Cycle	1/238	17/10899	0.313136	0.642699	0.534952	PPFIA2	1
R-HSA-416993	Trafficking of GluR2-containing AMPA receptors	1/238	17/10899	0.313136	0.642699	0.534952	GRIA3	1
R-HSA-9022699	MECP2 regulates neuronal receptors and channels	1/238	17/10899	0.313136	0.642699	0.534952	OPRK1	1
R-HSA-75153	Apoptotic execution phase	2/238	52/10899	0.314588	0.643569	0.535676	LMNB1/CLSPN	2
R-HSA-2980736	Peptide hormone metabolism	3/238	91/10899	0.319756	0.649893	0.54094	FFAR4/INHBA/DPP4	3
R-HSA-390466	Chaperonin-mediated protein folding	3/238	91/10899	0.319756	0.649893	0.54094	TUBB3/RGS11/CCNE2	3
R-HSA-1369062	ABC transporters in lipid homeostasis	1/238	18/10899	0.328158	0.656317	0.546287	ABCA12	1
R-HSA-1660514	Synthesis of PIPs at the Golgi membrane	1/238	18/10899	0.328158	0.656317	0.546287	PIK3C2G	1
R-HSA-190840	Microtubule-dependent trafficking of connexons from Golgi to the plasma membrane	1/238	18/10899	0.328158	0.656317	0.546287	TUBB3	1
R-HSA-210993	Tie2 Signaling	1/238	18/10899	0.328158	0.656317	0.546287	ANGPT1	1
R-HSA-9037629	Lewis blood group biosynthesis	1/238	18/10899	0.328158	0.656317	0.546287	B3GALT2	1
R-HSA-442755	Activation of NMDA receptors and postsynaptic events	3/238	93/10899	0.331758	0.660093	0.54943	GRIA3/TUBB3/GRIN3A	3
R-HSA-9013423	RAC3 GTPase cycle	3/238	94/10899	0.337758	0.660093	0.54943	DEPDC1B/DIAPH3/RACGAP1	3
R-HSA-1638091	Heparan sulfate/heparin (HS-GAG) metabolism	2/238	55/10899	0.338703	0.660093	0.54943	HPSE2/HS3ST1	2
R-HSA-174414	Processive synthesis on the C-strand of the telomere	1/238	19/10899	0.342853	0.660093	0.54943	BLM	1
R-HSA-190872	Transport of connexons to the plasma membrane	1/238	19/10899	0.342853	0.660093	0.54943	TUBB3	1
R-HSA-197264	Nicotinamide salvaging	1/238	19/10899	0.342853	0.660093	0.54943	SLC5A8	1
R-HSA-3000480	Scavenging by Class A Receptors	1/238	19/10899	0.342853	0.660093	0.54943	COL1A1	1
R-HSA-392851	Prostacyclin signalling through prostacyclin receptor	1/238	19/10899	0.342853	0.660093	0.54943	PTGIR	1
R-HSA-442660	Na+/Cl- dependent neurotransmitter transporters	1/238	19/10899	0.342853	0.660093	0.54943	SLC18A2	1
R-HSA-5576886	Phase 4 - resting membrane potential	1/238	19/10899	0.342853	0.660093	0.54943	KCNK17	1
R-HSA-8963889	Assembly of active LPL and LIPC lipase complexes	1/238	19/10899	0.342853	0.660093	0.54943	ANGPTL3	1
R-HSA-9703465	Signaling by FLT3 fusion proteins	1/238	19/10899	0.342853	0.660093	0.54943	NOX4	1
R-HSA-373080	Class B/2 (Secretin family receptors)	3/238	95/10899	0.343754	0.660093	0.54943	GLP1R/WNT11/ADCYAP1R1	3
R-HSA-391251	Protein folding	3/238	97/10899	0.355734	0.677652	0.564045	TUBB3/RGS11/CCNE2	3
R-HSA-388844	Receptor-type tyrosine-protein phosphatases	1/238	20/10899	0.357229	0.677652	0.564045	PPFIA2	1
R-HSA-6804115	TP53 regulates transcription of additional cell cycle genes whose exact role in the p53 pathway remain uncertain	1/238	20/10899	0.357229	0.677652	0.564045	CDC25C	1
R-HSA-9687136	Aberrant regulation of mitotic exit in cancer due to RB1 defects	1/238	20/10899	0.357229	0.677652	0.564045	UBE2C	1
R-HSA-5620912	Anchoring of the basal body to the plasma membrane	3/238	98/10899	0.361714	0.683616	0.569009	PLK1/NEK2/CDK1	3
R-HSA-186797	Signaling by PDGF	2/238	58/10899	0.362557	0.683616	0.569009	THBS2/COL5A2	2
R-HSA-2142753	Arachidonic acid metabolism	2/238	59/10899	0.370438	0.684667	0.569884	AKR1C3/DPEP1	2
R-HSA-189200	Cellular hexose transport	1/238	21/10899	0.37129	0.684667	0.569884	SLC2A4	1
R-HSA-210745	Regulation of gene expression in beta cells	1/238	21/10899	0.37129	0.684667	0.569884	RFX6	1
R-HSA-2142691	Synthesis of Leukotrienes (LT) and Eoxins (EX)	1/238	21/10899	0.37129	0.684667	0.569884	DPEP1	1
R-HSA-4641263	Regulation of FZD by ubiquitination	1/238	21/10899	0.37129	0.684667	0.569884	LGR6	1
R-HSA-8849932	Synaptic adhesion-like molecules	1/238	21/10899	0.37129	0.684667	0.569884	GRIA3	1
R-HSA-112315	Transmission across Chemical Synapses	7/238	270/10899	0.376532	0.684667	0.569884	GABRQ/SLC18A2/GRIA3/TUBB3/PPFIA2/GRIN3A/CACNG4	7
R-HSA-187577	SCF(Skp2)-mediated degradation of p27/p21	2/238	60/10899	0.37828	0.684667	0.569884	CCNA2/CCNE2	2
R-HSA-1474165	Reproduction	4/238	143/10899	0.380673	0.684667	0.569884	MND1/LMNB1/RAD51/BLM	4
R-HSA-983712	Ion channel transport	5/238	186/10899	0.383396	0.684667	0.569884	ANO3/ANO4/ATP1A2/ASIC2/SGK2	5
R-HSA-1250196	SHC1 events in ERBB2 signaling	1/238	22/10899	0.385046	0.684667	0.569884	NRG2	1
R-HSA-2024096	HS-GAG degradation	1/238	22/10899	0.385046	0.684667	0.569884	HPSE2	1
R-HSA-389977	Post-chaperonin tubulin folding pathway	1/238	22/10899	0.385046	0.684667	0.569884	TUBB3	1
R-HSA-392154	Nitric oxide stimulates guanylate cyclase	1/238	22/10899	0.385046	0.684667	0.569884	PDE11A	1
R-HSA-438066	Unblocking of NMDA receptors, glutamate binding and activation	1/238	22/10899	0.385046	0.684667	0.569884	GRIA3	1
R-HSA-5365859	RA biosynthesis pathway	1/238	22/10899	0.385046	0.684667	0.569884	AKR1C3	1
R-HSA-8935690	Digestion	1/238	22/10899	0.385046	0.684667	0.569884	SI	1
R-HSA-9033658	Blood group systems biosynthesis	1/238	22/10899	0.385046	0.684667	0.569884	B3GALT2	1
R-HSA-9665686	Signaling by ERBB2 TMD/JMD mutants	1/238	22/10899	0.385046	0.684667	0.569884	NRG2	1
R-HSA-9768919	NPAS4 regulates expression of target genes	1/238	22/10899	0.385046	0.684667	0.569884	RBFOX3	1
R-HSA-8943724	Regulation of PTEN gene transcription	2/238	61/10899	0.386082	0.684667	0.569884	CBX2/EZH2	2
R-HSA-112409	RAF-independent MAPK1/3 activation	1/238	23/10899	0.398502	0.700736	0.58326	CDK1	1
R-HSA-2453902	The canonical retinoid cycle in rods (twilight vision)	1/238	23/10899	0.398502	0.700736	0.58326	RPE65	1
R-HSA-8956321	Nucleotide salvage	1/238	23/10899	0.398502	0.700736	0.58326	TK1	1
R-HSA-196854	Metabolism of vitamins and cofactors	5/238	190/10899	0.400778	0.702162	0.584446	SLC5A8/CD38/AKR1C3/AOX1/ENPP3	5
R-HSA-913709	O-linked glycosylation of mucins	2/238	63/10899	0.401556	0.702162	0.584446	MUCL1/MUC1	2
R-HSA-210500	Glutamate Neurotransmitter Release Cycle	1/238	24/10899	0.411664	0.708699	0.589887	PPFIA2	1
R-HSA-452723	Transcriptional regulation of pluripotent stem cells	1/238	24/10899	0.411664	0.708699	0.589887	HIF3A	1
R-HSA-8940973	RUNX2 regulates osteoblast differentiation	1/238	24/10899	0.411664	0.708699	0.589887	COL1A1	1
R-HSA-5334118	DNA methylation	2/238	65/10899	0.416845	0.708699	0.589887	UHRF1/DNMT3B	2
R-HSA-425393	Transport of inorganic cations/anions and amino acids/oligopeptides	3/238	108/10899	0.420863	0.708699	0.589887	SLC5A8/SLC15A1/SLC34A3	3
R-HSA-8957275	Post-translational protein phosphorylation	3/238	108/10899	0.420863	0.708699	0.589887	ALB/VGF/NOTUM	3
R-HSA-9748784	Drug ADME	3/238	108/10899	0.420863	0.708699	0.589887	UGT2B15/SLC22A3/ALB	3
R-HSA-211897	Cytochrome P450 - arranged by substrate type	2/238	66/10899	0.424415	0.708699	0.589887	CYP27A1/CYP3A5	2
R-HSA-69563	p53-Dependent G1 DNA Damage Response	2/238	66/10899	0.424415	0.708699	0.589887	CCNA2/CCNE2	2
R-HSA-69580	p53-Dependent G1/S DNA damage checkpoint	2/238	66/10899	0.424415	0.708699	0.589887	CCNA2/CCNE2	2
R-HSA-156588	Glucuronidation	1/238	25/10899	0.42454	0.708699	0.589887	UGT2B15	1
R-HSA-2029485	Role of phospholipids in phagocytosis	1/238	25/10899	0.42454	0.708699	0.589887	PLPP4	1
R-HSA-211981	Xenobiotics	1/238	25/10899	0.42454	0.708699	0.589887	CYP3A5	1
R-HSA-389960	Formation of tubulin folding intermediates by CCT/TriC	1/238	25/10899	0.42454	0.708699	0.589887	TUBB3	1
R-HSA-9013507	NOTCH3 Activation and Transmission of Signal to the Nucleus	1/238	25/10899	0.42454	0.708699	0.589887	TACC3	1
R-HSA-9013508	NOTCH3 Intracellular Domain Regulates Transcription	1/238	25/10899	0.42454	0.708699	0.589887	DLGAP5	1
R-HSA-9664565	Signaling by ERBB2 KD Mutants	1/238	25/10899	0.42454	0.708699	0.589887	NRG2	1
R-HSA-1227990	Signaling by ERBB2 in Cancer	1/238	26/10899	0.437135	0.725853	0.604166	NRG2	1
R-HSA-3238698	WNT ligand biogenesis and trafficking	1/238	26/10899	0.437135	0.725853	0.604166	WNT11	1
R-HSA-69615	G1/S DNA Damage Checkpoints	2/238	68/10899	0.439403	0.727688	0.605693	CCNA2/CCNE2	2
R-HSA-68616	Assembly of the ORC complex at the origin of replication	2/238	69/10899	0.446816	0.731326	0.608721	ORC6/ORC1	2
R-HSA-114508	Effects of PIP2 hydrolysis	1/238	27/10899	0.449456	0.731326	0.608721	DGKG	1
R-HSA-189445	Metabolism of porphyrins	1/238	27/10899	0.449456	0.731326	0.608721	ALB	1
R-HSA-211976	Endogenous sterols	1/238	27/10899	0.449456	0.731326	0.608721	CYP27A1	1
R-HSA-8982491	Glycogen metabolism	1/238	27/10899	0.449456	0.731326	0.608721	PYGM	1
R-HSA-418555	G alpha (s) signalling events	4/238	157/10899	0.449515	0.731326	0.608721	GLP1R/PDE11A/ADCYAP1R1/PTGIR	4
R-HSA-157579	Telomere Maintenance	3/238	113/10899	0.449777	0.731326	0.608721	CCNA2/PIF1/BLM	3
R-HSA-9772573	Late SARS-CoV-2 Infection Events	2/238	70/10899	0.454175	0.736564	0.613081	ANO3/ANO4	2
R-HSA-1855204	Synthesis of IP3 and IP4 in the cytosol	1/238	28/10899	0.461508	0.738885	0.615013	PLCH1	1
R-HSA-201451	Signaling by BMP	1/238	28/10899	0.461508	0.738885	0.615013	AMH	1
R-HSA-2022854	Keratan sulfate biosynthesis	1/238	28/10899	0.461508	0.738885	0.615013	FMOD	1
R-HSA-389957	Prefoldin mediated transfer of substrate to CCT/TriC	1/238	28/10899	0.461508	0.738885	0.615013	TUBB3	1
R-HSA-9682385	FLT3 signaling in disease	1/238	28/10899	0.461508	0.738885	0.615013	NOX4	1
R-HSA-112314	Neurotransmitter receptors and postsynaptic signal transmission	5/238	205/10899	0.46527	0.742944	0.618391	GABRQ/GRIA3/TUBB3/GRIN3A/CACNG4	5
R-HSA-1445148	Translocation of SLC2A4 (GLUT4) to the plasma membrane	2/238	72/10899	0.468724	0.742944	0.618391	TUBB3/SLC2A4	2
R-HSA-5669034	TNFs bind their physiological receptors	1/238	29/10899	0.473297	0.742944	0.618391	TNFRSF18	1
R-HSA-8863795	Downregulation of ERBB2 signaling	1/238	29/10899	0.473297	0.742944	0.618391	NRG2	1
R-HSA-9615017	FOXO-mediated transcription of oxidative stress, metabolic and neuronal genes	1/238	29/10899	0.473297	0.742944	0.618391	PPARGC1A	1
R-HSA-9619483	Activation of AMPK downstream of NMDARs	1/238	29/10899	0.473297	0.742944	0.618391	TUBB3	1
R-HSA-9753281	Paracetamol ADME	1/238	29/10899	0.473297	0.742944	0.618391	UGT2B15	1
R-HSA-212300	PRC2 methylates histones and DNA	2/238	73/10899	0.475911	0.742944	0.618391	EZH2/DNMT3B	2
R-HSA-8939902	Regulation of RUNX2 expression and activity	2/238	73/10899	0.475911	0.742944	0.618391	NKX3-2/PPARGC1A	2
R-HSA-9710421	Defective pyroptosis	2/238	73/10899	0.475911	0.742944	0.618391	EZH2/DNMT3B	2
R-HSA-174824	Plasma lipoprotein assembly, remodeling, and clearance	2/238	74/10899	0.48304	0.745708	0.620692	ALB/ANGPTL3	2
R-HSA-373760	L1CAM interactions	3/238	119/10899	0.483679	0.745708	0.620692	KIF4A/TUBB3/SCN4A	3
R-HSA-110314	Recognition of DNA damage by PCNA-containing replication complex	1/238	30/10899	0.484829	0.745708	0.620692	DTL	1
R-HSA-114452	Activation of BH3-only proteins	1/238	30/10899	0.484829	0.745708	0.620692	E2F1	1
R-HSA-3000157	Laminin interactions	1/238	30/10899	0.484829	0.745708	0.620692	COL4A6	1
R-HSA-3928663	EPHA-mediated growth cone collapse	1/238	30/10899	0.484829	0.745708	0.620692	EPHA5	1
R-HSA-2022928	HS-GAG biosynthesis	1/238	31/10899	0.49611	0.757476	0.630487	HS3ST1	1
R-HSA-445095	Interaction between L1 and Ankyrins	1/238	31/10899	0.49611	0.757476	0.630487	SCN4A	1
R-HSA-9668328	Sealing of the nuclear envelope (NE) by ESCRT-III	1/238	31/10899	0.49611	0.757476	0.630487	TUBB3	1
R-HSA-3108214	SUMOylation of DNA damage response and repair proteins	2/238	77/10899	0.504063	0.766842	0.638283	CBX2/BLM	2
R-HSA-389958	Cooperation of Prefoldin and TriC/CCT in actin and tubulin folding	1/238	32/10899	0.507145	0.766842	0.638283	TUBB3	1
R-HSA-5656169	Termination of translesion DNA synthesis	1/238	32/10899	0.507145	0.766842	0.638283	PCLAF	1
R-HSA-8941326	RUNX2 regulates bone development	1/238	32/10899	0.507145	0.766842	0.638283	COL1A1	1
R-HSA-381426	Regulation of Insulin-like Growth Factor (IGF) transport and uptake by Insulin-like Growth Factor Binding Proteins (IGFBPs)	3/238	125/10899	0.516563	0.773818	0.64409	ALB/VGF/NOTUM	3
R-HSA-8852135	Protein ubiquitination	2/238	79/10899	0.517769	0.773818	0.64409	UBE2C/UBE2T	2
R-HSA-1592389	Activation of Matrix Metalloproteinases	1/238	33/10899	0.517939	0.773818	0.64409	MMP11	1
R-HSA-5694530	Cargo concentration in the ER	1/238	33/10899	0.517939	0.773818	0.64409	CNIH2	1
R-HSA-9022692	Regulation of MECP2 expression and activity	1/238	33/10899	0.517939	0.773818	0.64409	AURKB	1
R-HSA-1638074	Keratan sulfate/keratin metabolism	1/238	34/10899	0.528498	0.780282	0.64947	FMOD	1
R-HSA-174417	Telomere C-strand (Lagging Strand) Synthesis	1/238	34/10899	0.528498	0.780282	0.64947	BLM	1
R-HSA-5579029	Metabolic disorders of biological oxidation enzymes	1/238	34/10899	0.528498	0.780282	0.64947	CYP27A1	1
R-HSA-5663084	Diseases of carbohydrate metabolism	1/238	34/10899	0.528498	0.780282	0.64947	SI	1
R-HSA-9634815	Transcriptional Regulation by NPAS4	1/238	34/10899	0.528498	0.780282	0.64947	RBFOX3	1
R-HSA-114604	GPVI-mediated activation cascade	1/238	35/10899	0.538826	0.791796	0.659053	COL1A1	1
R-HSA-196071	Metabolism of steroid hormones	1/238	35/10899	0.538826	0.791796	0.659053	SRD5A2	1
R-HSA-112316	Neuronal System	9/238	410/10899	0.541946	0.794339	0.66117	GABRQ/SLC18A2/GRIA3/TUBB3/KCNK17/PPFIA2/GRIN3A/KCND2/CACNG4	9
R-HSA-6809371	Formation of the cornified envelope	3/238	130/10899	0.543095	0.794339	0.66117	KLK14/KRT20/KRT80	3
R-HSA-418594	G alpha (i) signalling events	7/238	318/10899	0.545574	0.796106	0.662641	GRM4/SUCNR1/SSTR1/RGS11/LPAR3/OPRK1/CXCR2	7
R-HSA-190861	Gap junction assembly	1/238	36/10899	0.548929	0.797284	0.663622	TUBB3	1
R-HSA-8956319	Nucleotide catabolism	1/238	36/10899	0.548929	0.797284	0.663622	ENTPD8	1
R-HSA-425366	Transport of bile salts and organic acids, metal ions and amine compounds	2/238	85/10899	0.557356	0.806956	0.671672	SLC18A2/SLC22A3	2
R-HSA-3299685	Detoxification of Reactive Oxygen Species	1/238	37/10899	0.558812	0.806956	0.671672	NOX4	1
R-HSA-6794362	Protein-protein interactions at synapses	2/238	86/10899	0.563727	0.806956	0.671672	GRIA3/PPFIA2	2
R-HSA-420499	Class C/3 (Metabotropic glutamate/pheromone receptors)	1/238	38/10899	0.568479	0.806956	0.671672	GRM4	1
R-HSA-6814122	Cooperation of PDCL (PhLP1) and TRiC/CCT in G-protein beta folding	1/238	38/10899	0.568479	0.806956	0.671672	RGS11	1
R-HSA-8864260	Transcriptional regulation by the AP-2 (TFAP2) family of transcription factors	1/238	38/10899	0.568479	0.806956	0.671672	MYBL2	1
R-HSA-8939243	RUNX1 interacts with co-factors whose precise effect on RUNX1 targets is not known	1/238	38/10899	0.568479	0.806956	0.671672	CBX2	1
R-HSA-8950505	Gene and protein expression by JAK-STAT signaling after Interleukin-12 stimulation	1/238	38/10899	0.568479	0.806956	0.671672	LMNB1	1
R-HSA-9013407	RHOH GTPase cycle	1/238	38/10899	0.568479	0.806956	0.671672	ARHGDIG	1
R-HSA-9013424	RHOV GTPase cycle	1/238	38/10899	0.568479	0.806956	0.671672	DEPDC1B	1
R-HSA-418346	Platelet homeostasis	2/238	88/10899	0.57627	0.807561	0.672175	PDE11A/PTGIR	2
R-HSA-110313	Translesion synthesis by Y family DNA polymerases bypasses lesions on DNA template	1/238	39/10899	0.577935	0.807561	0.672175	PCLAF	1
R-HSA-390471	Association of TriC/CCT with target proteins during biosynthesis	1/238	39/10899	0.577935	0.807561	0.672175	CCNE2	1
R-HSA-5689896	Ovarian tumor domain proteases	1/238	39/10899	0.577935	0.807561	0.672175	CDK1	1
R-HSA-76009	Platelet Aggregation (Plug Formation)	1/238	39/10899	0.577935	0.807561	0.672175	COL1A1	1
R-HSA-8853884	Transcriptional Regulation by VENTX	1/238	39/10899	0.577935	0.807561	0.672175	UBE2C	1
R-HSA-9031628	NGF-stimulated transcription	1/238	39/10899	0.577935	0.807561	0.672175	VGF	1
R-HSA-5687128	MAPK6/MAPK4 signaling	2/238	89/10899	0.582443	0.812047	0.675909	CDK1/CDC42EP5	2
R-HSA-9013420	RHOU GTPase cycle	1/238	40/10899	0.587184	0.816839	0.679898	DEPDC1B	1
R-HSA-186712	Regulation of beta-cell development	1/238	41/10899	0.596232	0.823932	0.685802	RFX6	1
R-HSA-3560782	Diseases associated with glycosaminoglycan metabolism	1/238	41/10899	0.596232	0.823932	0.685802	FMOD	1
R-HSA-9717207	Sensory perception of sweet, bitter, and umami (glutamate) taste	1/238	41/10899	0.596232	0.823932	0.685802	GRM4	1
R-HSA-163841	Gamma carboxylation, hypusine formation and arylsulfatase activation	1/238	42/10899	0.605083	0.827034	0.688384	PROZ	1
R-HSA-381676	Glucagon-like Peptide-1 (GLP1) regulates insulin secretion	1/238	42/10899	0.605083	0.827034	0.688384	GLP1R	1
R-HSA-419037	NCAM1 interactions	1/238	42/10899	0.605083	0.827034	0.688384	COL5A2	1
R-HSA-8955332	Carboxyterminal post-translational modifications of tubulin	1/238	42/10899	0.605083	0.827034	0.688384	TUBB3	1
R-HSA-9696264	RND3 GTPase cycle	1/238	42/10899	0.605083	0.827034	0.688384	DEPDC1B	1
R-HSA-1296072	Voltage gated Potassium channels	1/238	43/10899	0.61374	0.831604	0.692188	KCND2	1
R-HSA-425397	Transport of vitamins, nucleosides, and related molecules	1/238	43/10899	0.61374	0.831604	0.692188	SLCO1A2	1
R-HSA-5362517	Signaling by Retinoic Acid	1/238	43/10899	0.61374	0.831604	0.692188	AKR1C3	1
R-HSA-9646399	Aggrephagy	1/238	43/10899	0.61374	0.831604	0.692188	TUBB3	1
R-HSA-1660661	Sphingolipid de novo biosynthesis	1/238	44/10899	0.622208	0.837639	0.697211	CERS1	1
R-HSA-5633008	TP53 Regulates Transcription of Cell Death Genes	1/238	44/10899	0.622208	0.837639	0.697211	BIRC5	1
R-HSA-975634	Retinoid metabolism and transport	1/238	44/10899	0.622208	0.837639	0.697211	AKR1C3	1
R-HSA-71387	Metabolism of carbohydrates	6/238	295/10899	0.627705	0.843226	0.701861	HMMR/HPSE2/FMOD/PYGM/B3GALT2/HS3ST1	6
R-HSA-212165	Epigenetic regulation of gene expression	3/238	149/10899	0.635772	0.852233	0.709359	UHRF1/EZH2/DNMT3B	3
R-HSA-5617833	Cilium Assembly	4/238	201/10899	0.643601	0.853841	0.710697	PLK1/NEK2/CDK1/TUBB3	4
R-HSA-190828	Gap junction trafficking	1/238	47/10899	0.646519	0.853841	0.710697	TUBB3	1
R-HSA-4570464	SUMOylation of RNA binding proteins	1/238	47/10899	0.646519	0.853841	0.710697	CBX2	1
R-HSA-9020591	Interleukin-12 signaling	1/238	47/10899	0.646519	0.853841	0.710697	LMNB1	1
R-HSA-9024446	NR1H2 and NR1H3-mediated signaling	1/238	47/10899	0.646519	0.853841	0.710697	ANGPTL3	1
R-HSA-9707616	Heme signaling	1/238	47/10899	0.646519	0.853841	0.710697	PPARGC1A	1
R-HSA-9717189	Sensory perception of taste	1/238	47/10899	0.646519	0.853841	0.710697	GRM4	1
R-HSA-6806667	Metabolism of fat-soluble vitamins	1/238	48/10899	0.654271	0.862261	0.717705	AKR1C3	1
R-HSA-157858	Gap junction trafficking and regulation	1/238	49/10899	0.661854	0.865065	0.720039	TUBB3	1
R-HSA-6811440	Retrograde transport at the Trans-Golgi-Network	1/238	49/10899	0.661854	0.865065	0.720039	RAB9B	1
R-HSA-1296071	Potassium Channels	2/238	103/10899	0.661927	0.865065	0.720039	KCNK17/KCND2	2
R-HSA-382556	ABC-family proteins mediated transport	2/238	103/10899	0.661927	0.865065	0.720039	ABCC11/ABCA12	2
R-HSA-1227986	Signaling by ERBB2	1/238	50/10899	0.669272	0.871027	0.725002	NRG2	1
R-HSA-177929	Signaling by EGFR	1/238	50/10899	0.669272	0.871027	0.725002	ADAM12	1
R-HSA-2187338	Visual phototransduction	2/238	105/10899	0.672237	0.873072	0.726704	RPE65/AKR1C3	2
R-HSA-3928665	EPH-ephrin mediated repulsion of cells	1/238	51/10899	0.676527	0.874202	0.727644	EPHA5	1
R-HSA-6811436	COPI-independent Golgi-to-ER retrograde traffic	1/238	51/10899	0.676527	0.874202	0.727644	TUBB3	1
R-HSA-211945	Phase I - Functionalization of compounds	2/238	106/10899	0.677297	0.874202	0.727644	CYP27A1/CYP3A5	2
R-HSA-6785807	Interleukin-4 and Interleukin-13 signaling	2/238	108/10899	0.687225	0.885191	0.736791	BIRC5/MUC1	2
R-HSA-1660499	Synthesis of PIPs at the plasma membrane	1/238	53/10899	0.690566	0.887286	0.738535	PIK3C2G	1
R-HSA-5620924	Intraflagellar transport	1/238	54/10899	0.697356	0.887286	0.738535	TUBB3	1
R-HSA-8848021	Signaling by PTK6	1/238	54/10899	0.697356	0.887286	0.738535	NRG2	1
R-HSA-8854050	FBXL7 down-regulates AURKA during mitotic entry and in early mitosis	1/238	54/10899	0.697356	0.887286	0.738535	AURKA	1
R-HSA-9006927	Signaling by Non-Receptor Tyrosine Kinases	1/238	54/10899	0.697356	0.887286	0.738535	NRG2	1
R-HSA-9604323	Negative regulation of NOTCH4 signaling	1/238	54/10899	0.697356	0.887286	0.738535	TACC3	1
R-HSA-109606	Intrinsic Pathway for Apoptosis	1/238	55/10899	0.703997	0.887763	0.738932	E2F1	1
R-HSA-174113	SCF-beta-TrCP mediated degradation of Emi1	1/238	55/10899	0.703997	0.887763	0.738932	CDC20	1
R-HSA-3371497	HSP90 chaperone cycle for steroid hormone receptors (SHR) in the presence of ligand	1/238	55/10899	0.703997	0.887763	0.738932	TUBB3	1
R-HSA-2559582	Senescence-Associated Secretory Phenotype (SASP)	2/238	112/10899	0.706332	0.887763	0.738932	UBE2C/CCNA2	2
R-HSA-110330	Recognition and association of DNA glycosylase with site containing an affected purine	1/238	56/10899	0.710494	0.887763	0.738932	NEIL3	1
R-HSA-110331	Cleavage of the damaged purine	1/238	56/10899	0.710494	0.887763	0.738932	NEIL3	1
R-HSA-2151201	Transcriptional activation of mitochondrial biogenesis	1/238	56/10899	0.710494	0.887763	0.738932	PPARGC1A	1
R-HSA-5578775	Ion homeostasis	1/238	56/10899	0.710494	0.887763	0.738932	ATP1A2	1
R-HSA-73927	Depurination	1/238	56/10899	0.710494	0.887763	0.738932	NEIL3	1
R-HSA-71291	Metabolism of amino acids and derivatives	7/238	374/10899	0.713813	0.888608	0.739635	PAH/TYRP1/DBH/CKMT2/DIO1/ASPA/TDO2	7
R-HSA-447115	Interleukin-12 family signaling	1/238	57/10899	0.716849	0.888608	0.739635	LMNB1	1
R-HSA-4641258	Degradation of DVL	1/238	57/10899	0.716849	0.888608	0.739635	HECW1	1
R-HSA-936837	Ion transport by P-type ATPases	1/238	57/10899	0.716849	0.888608	0.739635	ATP1A2	1
R-HSA-211859	Biological oxidations	4/238	222/10899	0.718811	0.889016	0.739974	UGT2B15/CYP27A1/CYP3A5/DPEP1	4
R-HSA-187037	Signaling by NTRK1 (TRKA)	2/238	115/10899	0.720018	0.889016	0.739974	VGF/ADCYAP1R1	2
R-HSA-193648	NRAGE signals death through JNK	1/238	59/10899	0.729144	0.896747	0.746409	ARHGEF39	1
R-HSA-380108	Chemokine receptors bind chemokines	1/238	59/10899	0.729144	0.896747	0.746409	CXCR2	1
R-HSA-977443	GABA receptor activation	1/238	60/10899	0.735091	0.902288	0.751022	GABRQ	1
R-HSA-110328	Recognition and association of DNA glycosylase with site containing an affected pyrimidine	1/238	61/10899	0.740908	0.90235	0.751074	NEIL3	1
R-HSA-110329	Cleavage of the damaged pyrimidine	1/238	61/10899	0.740908	0.90235	0.751074	NEIL3	1
R-HSA-198725	Nuclear Events (kinase and transcription factor activation)	1/238	61/10899	0.740908	0.90235	0.751074	VGF	1
R-HSA-73928	Depyrimidination	1/238	61/10899	0.740908	0.90235	0.751074	NEIL3	1
R-HSA-4086398	Ca2+ pathway	1/238	62/10899	0.746597	0.907514	0.755372	WNT11	1
R-HSA-9006936	Signaling by TGFB family members	2/238	122/10899	0.749877	0.908984	0.756595	AMH/INHBA	2
R-HSA-375165	NCAM signaling for neurite out-growth	1/238	63/10899	0.752162	0.908984	0.756595	COL5A2	1
R-HSA-73929	Base-Excision Repair, AP Site Formation	1/238	63/10899	0.752162	0.908984	0.756595	NEIL3	1
R-HSA-109581	Apoptosis	3/238	180/10899	0.757205	0.91029	0.757682	E2F1/LMNB1/CLSPN	3
R-HSA-174084	Autodegradation of Cdh1 by Cdh1:APC/C	1/238	64/10899	0.757606	0.91029	0.757682	UBE2C	1
R-HSA-9707564	Cytoprotection by HMOX1	1/238	64/10899	0.757606	0.91029	0.757682	ALB	1
R-HSA-5358346	Hedgehog ligand biogenesis	1/238	65/10899	0.76293	0.91144	0.758639	NOTUM	1
R-HSA-8873719	RAB geranylgeranylation	1/238	65/10899	0.76293	0.91144	0.758639	RAB9B	1
R-HSA-9614085	FOXO-mediated transcription	1/238	65/10899	0.76293	0.91144	0.758639	PPARGC1A	1
R-HSA-1234176	Oxygen-dependent proline hydroxylation of Hypoxia-inducible Factor Alpha	1/238	66/10899	0.768138	0.915913	0.762363	HIF3A	1
R-HSA-8951664	Neddylation	4/238	240/10899	0.773458	0.920503	0.766183	BIRC5/DTL/HIF3A/FBXL16	4
R-HSA-114608	Platelet degranulation	2/238	129/10899	0.776968	0.922014	0.76744	ALB/ORM1	2
R-HSA-204005	COPII-mediated vesicle transport	1/238	68/10899	0.778215	0.922014	0.76744	CNIH2	1
R-HSA-1852241	Organelle biogenesis and maintenance	5/238	296/10899	0.779146	0.922014	0.76744	PLK1/NEK2/CDK1/TUBB3/PPARGC1A	5
R-HSA-400253	Circadian Clock	1/238	70/10899	0.787855	0.929898	0.774003	PPARGC1A	1
R-HSA-3214841	PKMTs methylate histone lysines	1/238	71/10899	0.792518	0.929898	0.774003	EZH2	1
R-HSA-4551638	SUMOylation of chromatin organization proteins	1/238	71/10899	0.792518	0.929898	0.774003	CBX2	1
R-HSA-166520	Signaling by NTRKs	2/238	134/10899	0.794721	0.929898	0.774003	VGF/ADCYAP1R1	2
R-HSA-198933	Immunoregulatory interactions between a Lymphoid and a non-Lymphoid cell	2/238	134/10899	0.794721	0.929898	0.774003	COL1A1/ULBP1	2
R-HSA-76005	Response to elevated platelet cytosolic Ca2+	2/238	134/10899	0.794721	0.929898	0.774003	ALB/ORM1	2
R-HSA-909733	Interferon alpha/beta signaling	1/238	72/10899	0.797078	0.930395	0.774417	OASL	1
R-HSA-9609690	HCMV Early Events	2/238	135/10899	0.798119	0.930395	0.774417	TUBB3/EZH2	2
R-HSA-202733	Cell surface interactions at the vascular wall	2/238	137/10899	0.804766	0.9364	0.779415	COL1A1/ANGPT1	2
R-HSA-1234174	Cellular response to hypoxia	1/238	75/10899	0.810169	0.940939	0.783193	HIF3A	1
R-HSA-204998	Cell death signalling via NRAGE, NRIF and NADE	1/238	76/10899	0.814343	0.942324	0.784346	ARHGEF39	1
R-HSA-6807070	PTEN Regulation	2/238	140/10899	0.814373	0.942324	0.784346	CBX2/EZH2	2
R-HSA-5621481	C-type lectin receptors (CLRs)	2/238	142/10899	0.820542	0.943848	0.785614	MUCL1/MUC1	2
R-HSA-2219530	Constitutive Signaling by Aberrant PI3K in Cancer	1/238	78/10899	0.822419	0.943848	0.785614	NRG2	1
R-HSA-422356	Regulation of insulin secretion	1/238	78/10899	0.822419	0.943848	0.785614	GLP1R	1
R-HSA-5619084	ABC transporter disorders	1/238	78/10899	0.822419	0.943848	0.785614	ABCA12	1
R-HSA-1221632	Meiotic synapsis	1/238	79/10899	0.826325	0.943848	0.785614	LMNB1	1
R-HSA-9662851	Anti-inflammatory response favouring Leishmania parasite infection	1/238	79/10899	0.826325	0.943848	0.785614	DPEP1	1
R-HSA-9664433	Leishmania parasite growth and survival	1/238	79/10899	0.826325	0.943848	0.785614	DPEP1	1
R-HSA-1169410	Antiviral mechanism by IFN-stimulated genes	1/238	80/10899	0.830145	0.943848	0.785614	OASL	1
R-HSA-438064	Post NMDA receptor activation events	1/238	80/10899	0.830145	0.943848	0.785614	TUBB3	1
R-HSA-76002	Platelet activation, signaling and aggregation	4/238	263/10899	0.830767	0.943848	0.785614	ALB/ORM1/COL1A1/DGKG	4
R-HSA-9663891	Selective autophagy	1/238	81/10899	0.833882	0.94567	0.787131	TUBB3	1
R-HSA-9013694	Signaling by NOTCH4	1/238	82/10899	0.837536	0.948097	0.789151	TACC3	1
R-HSA-5358351	Signaling by Hedgehog	2/238	149/10899	0.840714	0.949211	0.790078	TUBB3/NOTUM	2
R-HSA-5357801	Programmed Cell Death	3/238	210/10899	0.841553	0.949211	0.790078	E2F1/LMNB1/CLSPN	3
R-HSA-1483255	PI Metabolism	1/238	84/10899	0.844607	0.950942	0.791519	PIK3C2G	1
R-HSA-6805567	Keratinization	3/238	214/10899	0.850644	0.955123	0.794999	KLK14/KRT20/KRT80	3
R-HSA-2029480	Fcgamma receptor (FCGR) dependent phagocytosis	1/238	86/10899	0.851371	0.955123	0.794999	PLPP4	1
R-HSA-199977	ER to Golgi Anterograde Transport	2/238	154/10899	0.853846	0.956185	0.795883	CNIH2/TUBB3	2
R-HSA-5689880	Ub-specific processing proteases	3/238	220/10899	0.863431	0.956891	0.79647	CDC20/CCNA2/CLSPN	3
R-HSA-428157	Sphingolipid metabolism	1/238	90/10899	0.864033	0.956891	0.79647	CERS1	1
R-HSA-8876198	RAB GEFs exchange GTP for GDP on RABs	1/238	90/10899	0.864033	0.956891	0.79647	RAB9B	1
R-HSA-9616222	Transcriptional regulation of granulopoiesis	1/238	90/10899	0.864033	0.956891	0.79647	E2F1	1
R-HSA-9609646	HCMV Infection	2/238	160/10899	0.868301	0.956891	0.79647	TUBB3/EZH2	2
R-HSA-163125	Post-translational modification: synthesis of GPI-anchored proteins	1/238	92/10899	0.869955	0.956891	0.79647	FCGR3B	1
R-HSA-2682334	EPH-Ephrin signaling	1/238	92/10899	0.869955	0.956891	0.79647	EPHA5	1
R-HSA-4086400	PCP/CE pathway	1/238	92/10899	0.869955	0.956891	0.79647	WNT11	1
R-HSA-73884	Base Excision Repair	1/238	92/10899	0.869955	0.956891	0.79647	NEIL3	1
R-HSA-877300	Interferon gamma signaling	1/238	92/10899	0.869955	0.956891	0.79647	OASL	1
R-HSA-156842	Eukaryotic Translation Elongation	1/238	93/10899	0.872819	0.956891	0.79647	EEF1A2	1
R-HSA-1912408	Pre-NOTCH Transcription and Translation	1/238	93/10899	0.872819	0.956891	0.79647	E2F1	1
R-HSA-1592230	Mitochondrial biogenesis	1/238	95/10899	0.87836	0.959604	0.798729	PPARGC1A	1
R-HSA-5625740	RHO GTPases activate PKNs	1/238	95/10899	0.87836	0.959604	0.798729	CDC25C	1
R-HSA-193704	p75 NTR receptor-mediated signalling	1/238	97/10899	0.88366	0.963713	0.802149	ARHGEF39	1
R-HSA-5619102	SLC transporter disorders	1/238	98/10899	0.886223	0.964828	0.803077	SLC34A3	1
R-HSA-9679191	Potential therapeutics for SARS	1/238	99/10899	0.888731	0.965877	0.80395	ATP1A2	1
R-HSA-157118	Signaling by NOTCH	3/238	236/10899	0.892952	0.966983	0.80487	TACC3/DLGAP5/E2F1	3
R-HSA-6807878	COPI-mediated anterograde transport	1/238	101/10899	0.893581	0.966983	0.80487	TUBB3	1
R-HSA-5688426	Deubiquitination	4/238	298/10899	0.894566	0.966983	0.80487	CDC20/CDK1/CCNA2/CLSPN	4
R-HSA-5668541	TNFR2 non-canonical NF-kB pathway	1/238	102/10899	0.895926	0.966983	0.80487	TNFRSF18	1
R-HSA-2219528	PI3K/AKT Signaling in Cancer	1/238	104/10899	0.900464	0.968771	0.806359	NRG2	1
R-HSA-5619115	Disorders of transmembrane transporters	2/238	176/10899	0.900679	0.968771	0.806359	SLC34A3/ABCA12	2
R-HSA-8978868	Fatty acid metabolism	2/238	177/10899	0.902434	0.968995	0.806545	AKR1C3/DPEP1	2
R-HSA-6811558	PI5P, PP2A and IER3 Regulate PI3K/AKT Signaling	1/238	106/10899	0.904805	0.969837	0.807246	NRG2	1
R-HSA-427413	NoRC negatively regulates rRNA expression	1/238	107/10899	0.906904	0.969837	0.807246	DNMT3B	1
R-HSA-163685	Integration of energy metabolism	1/238	108/10899	0.908957	0.969837	0.807246	GLP1R	1
R-HSA-156580	Phase II - Conjugation of compounds	1/238	109/10899	0.910965	0.969837	0.807246	UGT2B15	1
R-HSA-1912422	Pre-NOTCH Expression and Processing	1/238	109/10899	0.910965	0.969837	0.807246	E2F1	1
R-HSA-5250941	Negative epigenetic regulation of rRNA expression	1/238	110/10899	0.912929	0.970278	0.807613	DNMT3B	1
R-HSA-948021	Transport to the Golgi and subsequent modification	2/238	185/10899	0.915474	0.971321	0.808482	CNIH2/TUBB3	2
R-HSA-199418	Negative regulation of the PI3K/AKT network	1/238	113/10899	0.918566	0.971321	0.808482	NRG2	1
R-HSA-5610787	Hedgehog 'off' state	1/238	113/10899	0.918566	0.971321	0.808482	TUBB3	1
R-HSA-1989781	PPARA activates gene expression	1/238	117/10899	0.92552	0.975516	0.811973	PPARGC1A	1
R-HSA-9711123	Cellular response to chemical stress	2/238	194/10899	0.928188	0.975516	0.811973	NOX4/ALB	2
R-HSA-5683057	MAPK family signaling cascades	4/238	325/10899	0.928339	0.975516	0.811973	CDK1/ANGPT1/NRG2/CDC42EP5	4
R-HSA-400206	Regulation of lipid metabolism by PPARalpha	1/238	119/10899	0.928772	0.975516	0.811973	PPARGC1A	1
R-HSA-5617472	Activation of anterior HOX genes in hindbrain development during early embryogenesis	1/238	121/10899	0.931882	0.975516	0.811973	EZH2	1
R-HSA-5619507	Activation of HOX genes during differentiation	1/238	121/10899	0.931882	0.975516	0.811973	EZH2	1
R-HSA-1257604	PIP3 activates AKT signaling	3/238	267/10899	0.934423	0.976542	0.812827	CBX2/EZH2/NRG2	3
R-HSA-9007101	Rab regulation of trafficking	1/238	124/10899	0.936296	0.976869	0.8131	RAB9B	1
R-HSA-1483206	Glycerophospholipid biosynthesis	1/238	129/10899	0.943029	0.982257	0.817584	CPNE6	1
R-HSA-1483257	Phospholipid metabolism	2/238	212/10899	0.948409	0.986219	0.820882	CPNE6/PIK3C2G	2
R-HSA-1632852	Macroautophagy	1/238	136/10899	0.951281	0.986614	0.821211	TUBB3	1
R-HSA-5684996	MAPK1/MAPK3 signaling	3/238	286/10899	0.951941	0.986614	0.821211	CDK1/ANGPT1/NRG2	3
R-HSA-3858494	Beta-catenin independent WNT signaling	1/238	146/10899	0.961046	0.992689	0.826267	WNT11	1
R-HSA-73887	Death Receptor Signalling	1/238	146/10899	0.961046	0.992689	0.826267	ARHGEF39	1
R-HSA-201681	TCF dependent signaling in response to WNT	2/238	233/10899	0.965169	0.992689	0.826267	HECW1/LGR6	2
R-HSA-9612973	Autophagy	1/238	151/10899	0.965171	0.992689	0.826267	TUBB3	1
R-HSA-9006925	Intracellular signaling by second messengers	3/238	309/10899	0.967317	0.992689	0.826267	CBX2/EZH2/NRG2	3
R-HSA-983168	Antigen processing: Ubiquitination & Proteasome degradation	3/238	309/10899	0.967317	0.992689	0.826267	UBE2C/CDC20/FBXL16	3
R-HSA-8878171	Transcriptional regulation by RUNX1	2/238	239/10899	0.968906	0.992693	0.82627	CBX2/TNFRSF18	2
R-HSA-9658195	Leishmania infection	1/238	164/10899	0.973972	0.996252	0.829233	DPEP1	1
R-HSA-195721	Signaling by WNT	3/238	332/10899	0.977977	0.998717	0.831285	HECW1/LGR6/WNT11	3
R-HSA-6798695	Neutrophil degranulation	5/238	482/10899	0.982121	0.999359	0.831819	ORM1/SLC2A5/FCGR3B/CXCR2/RAB9B	5
R-HSA-5673001	RAF/MAP kinase cascade	2/238	280/10899	0.98587	0.999359	0.831819	ANGPT1/NRG2	2
R-HSA-913531	Interferon Signaling	1/238	200/10899	0.988403	0.999359	0.831819	OASL	1
R-HSA-9694516	SARS-CoV-2 Infection	2/238	298/10899	0.99007	0.999359	0.831819	ANO3/ANO4	2
R-HSA-9006931	Signaling by Nuclear Receptors	2/238	299/10899	0.990263	0.999359	0.831819	AKR1C3/ANGPTL3	2
R-HSA-983169	Class I MHC mediated antigen processing & presentation	3/238	381/10899	0.990753	0.999359	0.831819	UBE2C/CDC20/FBXL16	3
R-HSA-446203	Asparagine N-linked glycosylation	2/238	304/10899	0.991178	0.999359	0.831819	CNIH2/TUBB3	2
R-HSA-9679506	SARS-CoV Infections	3/238	413/10899	0.994842	0.999359	0.831819	ANO3/ANO4/ATP1A2	3
R-HSA-3247509	Chromatin modifying enzymes	1/238	274/10899	0.997818	0.999359	0.831819	EZH2	1
R-HSA-4839726	Chromatin organization	1/238	274/10899	0.997818	0.999359	0.831819	EZH2	1
R-HSA-449147	Signaling by Interleukins	3/238	473/10899	0.998326	0.999359	0.831819	BIRC5/LMNB1/MUC1	3
R-HSA-72766	Translation	1/238	291/10899	0.998516	0.999359	0.831819	EEF1A2	1
R-HSA-5663202	Diseases of signal transduction by growth factor receptors and second messengers	2/238	433/10899	0.999359	0.999359	0.831819	NOX4/NRG2	2
