# Supplementary material for: Identification of progression markers for prostate cancer
Source: Cell Cycle. 2025 Sep 29;24(17-20):382–99. doi: 10.1080/15384101.2025.2563930 (PMC12533958; doi:10.1080/15384101.2025.2563930)
Supplement: Supplementary results table 2.xlsx [file KCCY_A_2563930_SM3455.xlsx]

## Sheet: PFI_by_risk_de_results_lfc_05
Symbol	baseMean	log2FoldChange	lfcSE	stat	pvalue	padj
UBE2C	297.265	1.97575	0.103191	14.3012	2.14942e-46	8.19316e-42
KIF18B	103.283	1.8806	0.102814	13.4281	4.13957e-41	7.88961e-37
TROAP	167.639	1.66891	0.0887334	13.1733	1.24954e-39	1.58767e-35
MYBL2	409.357	1.81164	0.100844	13.0066	1.1219e-38	1.06911e-34
CDC20	313.098	1.60627	0.0881133	12.555	3.73015e-36	2.84372e-32
CENPA	74.6795	1.72505	0.0981933	12.4759	1.0106e-35	6.42034e-32
BIRC5	442.841	1.64299	0.0937165	12.1962	3.25517e-34	1.77258e-30
MTND1P23	346.748	-3.04487	0.212634	-11.9683	5.20729e-33	2.48114e-29
IQGAP3	248.915	1.62283	0.0960109	11.6949	1.35415e-31	5.73527e-28
UGT2B15	88.4656	2.89973	0.205885	11.6557	2.14644e-31	8.18179e-28
PLK1	251.974	1.3995	0.0788216	11.4119	3.64743e-30	1.26393e-26
ENSG00000253369	86.624	3.00039	0.219787	11.3764	5.48031e-30	1.74082e-26
NEK2	132.911	1.69078	0.105064	11.3338	8.92073e-30	2.6157e-26
ESPL1	144.403	1.51823	0.0907452	11.2207	3.22569e-29	8.78263e-26
AURKB	135.966	1.50363	0.0906487	11.0716	1.72262e-28	4.37752e-25
ENSG00000274295	68.1613	3.00607	0.227294	11.0257	2.87327e-28	6.84522e-25
KIF4A	254.28	1.56736	0.0975909	10.9371	7.66295e-28	1.71821e-24
MELK	162.432	1.51055	0.0925265	10.9217	9.07754e-28	1.92232e-24
PTTG1	275.742	1.40996	0.0836464	10.8787	1.45611e-27	2.92126e-24
ASF1B	278.05	1.38456	0.0815873	10.8418	2.1802e-27	4.15524e-24
TPX2	541.323	1.44644	0.0876612	10.7966	3.57118e-27	6.4822e-24
NUF2	91.572	1.43277	0.0868245	10.7432	6.37761e-27	1.10501e-23
SHCBP1	102.178	1.43887	0.0876714	10.709	9.23353e-27	1.53028e-23
CDCA3	193.556	1.28184	0.0733693	10.6563	1.63028e-26	2.5893e-23
KIF20A	230.286	1.51187	0.0951906	10.63	2.16211e-26	3.29661e-23
CDK1	460.083	1.46142	0.0906278	10.6084	2.72243e-26	3.99129e-23
CDKN3	118.944	1.38283	0.0833039	10.5977	3.05336e-26	4.31067e-23
PKMYT1	224.626	1.36194	0.0814355	10.5843	3.5246e-26	4.79824e-23
TACC3	718.432	1.23166	0.0693422	10.5514	5.00219e-26	6.57495e-23
RAD54L	79.325	1.40913	0.0866905	10.4871	9.90638e-26	1.2587e-22
MTCO1P40	245.127	-2.35883	0.177942	-10.4463	1.52382e-25	1.87371e-22
CDCA5	316.698	1.30829	0.0776547	10.4088	2.26001e-25	2.69209e-22
NETO1	46.935	2.98252	0.238984	10.3878	2.8181e-25	3.25517e-22
DLGAP5	140.176	1.48532	0.0955575	10.3113	6.26439e-25	7.02312e-22
EXO1	84.2625	1.50066	0.0974795	10.2654	1.00928e-24	1.09919e-21
SPAG5	392.851	1.20332	0.0686869	10.2395	1.31875e-24	1.39634e-21
MND1	51.8831	1.38162	0.0863198	10.2135	1.72596e-24	1.72982e-21
NUSAP1	447.946	1.39074	0.0871984	10.2152	1.69612e-24	1.72982e-21
KIF2C	203.504	1.26823	0.0752354	10.211	1.76984e-24	1.72982e-21
NEIL3	28.6765	1.61479	0.109795	10.1534	3.19954e-24	3.049e-21
CDC25C	68.956	1.41761	0.0905519	10.1336	3.9205e-24	3.64492e-21
POLQ	73.01	1.46698	0.0960524	10.0672	7.7127e-24	6.99983e-21
RRM2	504.541	1.45069	0.0962324	9.87914	5.12689e-23	4.54481e-20
MMP11	412.626	1.458	0.0970513	9.87103	5.55886e-23	4.81574e-20
NCAPG	160.096	1.42166	0.0943961	9.76372	1.61135e-22	1.36492e-19
FOXM1	393.041	1.30982	0.0839224	9.64959	4.93546e-22	4.00277e-19
UTS2B	51.2317	2.16644	0.172661	9.65149	4.84466e-22	4.00277e-19
SGO1	52.0815	1.43591	0.0973592	9.61294	7.05055e-22	5.59902e-19
SKA3	123.696	1.3206	0.0857842	9.56583	1.11305e-21	8.65864e-19
CEP55	144.379	1.39526	0.0936962	9.55489	1.23711e-21	9.43123e-19
PIMREG	106.027	1.33488	0.0874379	9.5483	1.31846e-21	9.85434e-19
NCAPH	152.506	1.36966	0.0915307	9.50124	2.07396e-21	1.52029e-18
ORC6	111.231	1.22199	0.0761819	9.4772	2.61206e-21	1.87862e-18
ENSG00000244468	124.43	2.23475	0.183464	9.45554	3.21354e-21	2.26841e-18
MCM10	65.8386	1.44816	0.100386	9.44518	3.54796e-21	2.45893e-18
RDM1	14.8015	1.52067	0.108552	9.40257	5.32442e-21	3.62422e-18
KIFC1	348.754	1.23981	0.0787381	9.39576	5.68037e-21	3.79867e-18
BUB1	225.16	1.36723	0.0925646	9.36887	7.33147e-21	4.81829e-18
PAH	132.737	-2.5524	0.220379	-9.31305	1.24211e-20	8.0249e-18
CENPF	596.405	1.40023	0.0969793	9.2827	1.65231e-20	1.04971e-17
GTSE1	146.665	1.33773	0.0913885	9.16673	4.8759e-20	3.04688e-17
SPC25	75.9385	1.3087	0.0884174	9.14641	5.88579e-20	3.61862e-17
CTHRC1	343.739	1.56488	0.117221	9.08434	1.04334e-19	6.31271e-17
E2F2	86.1678	1.31945	0.0903919	9.06557	1.23949e-19	7.38235e-17
ACRP1	10.1767	2.28525	0.197037	9.06047	1.29886e-19	7.61689e-17
UHRF1	171.933	1.33175	0.0921679	9.02431	1.80827e-19	1.04436e-16
CKAP2L	88.4397	1.41465	0.1015	9.01136	2.03515e-19	1.15785e-16
SPC24	187.814	1.27198	0.0859893	8.97762	2.76676e-19	1.55093e-16
KIF23	179.831	1.1885	0.0770788	8.93242	4.16792e-19	2.3025e-16
COL11A1	63.4996	1.96526	0.164191	8.92415	4.49122e-19	2.44566e-16
CCNA2	240.91	1.23022	0.0820027	8.90479	5.34873e-19	2.87159e-16
TK1	906.756	1.17725	0.0761834	8.88969	6.12816e-19	3.19991e-16
KRT75	16.607	2.38353	0.211877	8.88971	6.12668e-19	3.19991e-16
PDIA2	208.889	2.20579	0.192658	8.85394	8.44865e-19	4.35197e-16
PCLAF	268.365	1.17772	0.0772127	8.77728	1.67478e-18	8.51188e-16
SOX11	11.0809	2.31978	0.207534	8.76861	1.80887e-18	9.07243e-16
CYP26A1	8.15013	2.11749	0.185441	8.72241	2.72347e-18	1.34822e-15
TOP2A	979.961	1.39668	0.102952	8.7097	3.04687e-18	1.48898e-15
DMBX1	5.102	1.86691	0.157458	8.68107	3.92058e-18	1.8917e-15
CBX2	305.248	1.35297	0.0985387	8.65622	4.87682e-18	2.32368e-15
PBK	116.943	1.41573	0.105966	8.6417	5.53851e-18	2.60638e-15
DHRS2	135.305	1.83564	0.1546	8.63931	5.65541e-18	2.62894e-15
FAM72D	6.77842	1.4777	0.113329	8.62712	6.29163e-18	2.88945e-15
BLOC1S5-TXNDC5	46.157	1.54558	0.122529	8.53332	1.42206e-17	6.4531e-15
ANLN	266.54	1.34007	0.0988152	8.50139	1.87329e-17	8.4007e-15
LIPF	16.3084	4.49815	0.475278	8.41223	4.0229e-17	1.78308e-14
OIP5	42.252	1.13262	0.0753282	8.39815	4.53583e-17	1.98732e-14
PROK1	209.997	-1.77862	0.153256	-8.34304	7.24066e-17	3.13636e-14
ENSG00000265579	11.6616	2.6851	0.262474	8.32504	8.43e-17	3.6105e-14
KIF14	65.2367	1.38148	0.10603	8.3135	9.29204e-17	3.93549e-14
HJURP	249.941	1.34317	0.101681	8.29233	1.11054e-16	4.6518e-14
ENSG00000260484	15.2375	2.1899	0.203852	8.28984	1.13405e-16	4.69866e-14
MTFR2	29.4925	1.22142	0.0871868	8.27444	1.29066e-16	5.29002e-14
ENSG00000261104	7.71046	2.35077	0.225981	8.18993	2.61373e-16	1.05989e-13
SKA1	79.0061	1.19522	0.0849426	8.18461	2.73178e-16	1.09611e-13
SLC5A8	89.5332	-1.9359	0.176284	-8.14535	3.78183e-16	1.50162e-13
CDC45	133.639	1.21399	0.0881981	8.09534	5.71066e-16	2.24411e-13
NAALADL2-AS2	8.33525	2.2553	0.217207	8.08123	6.41151e-16	2.49381e-13
CENPU	362.729	1.10932	0.0769053	7.92297	2.31896e-15	8.92868e-13
ASPM	170.87	1.32873	0.104903	7.89998	2.7894e-15	1.06326e-12
KIF15	141.938	1.20318	0.0894449	7.86162	3.79204e-15	1.43114e-12
UBE2T	228.279	1.04025	0.068952	7.83521	4.68045e-15	1.74911e-12
EME1	53.6172	1.07203	0.0731321	7.82189	5.20347e-15	1.92569e-12
TICRR	96.9285	1.12785	0.0804196	7.80717	5.84886e-15	2.14372e-12
HMMR	215.624	1.23845	0.0947951	7.79001	6.70054e-15	2.43249e-12
E2F1	320.845	1.06914	0.0731356	7.78196	7.14105e-15	2.56795e-12
DEPDC1B	99.0063	1.29509	0.10318	7.70583	1.29998e-14	4.63108e-12
BMP6	515.425	1.39277	0.116076	7.69124	1.45714e-14	5.14291e-12
OTOR	3.12119	2.96098	0.32025	7.68456	1.53524e-14	5.36882e-12
FAM72B	13.2333	1.2396	0.0963671	7.67481	1.65669e-14	5.7409e-12
PTPRR	59.6658	1.72693	0.160114	7.66282	1.81889e-14	6.24616e-12
COX7B2	8.24399	5.43322	0.644181	7.65813	1.88659e-14	6.42082e-12
RMDN2-AS1	18.5681	-1.55576	0.138172	-7.64093	2.15651e-14	7.27451e-12
CA14	101.556	-1.3459	0.111461	-7.58919	3.21918e-14	1.07639e-11
IAPP	15.5733	2.6298	0.281007	7.57916	3.47796e-14	1.15281e-11
GABRQ	69.8138	-1.62325	0.148636	-7.55708	4.12212e-14	1.35454e-11
FAM72C	3.92245	1.5075	0.134116	7.51214	5.81692e-14	1.89512e-11
SCIRT	11.9301	1.54156	0.138896	7.49886	6.4376e-14	2.07956e-11
CNIH2	46.0821	1.12455	0.0836809	7.46346	8.42792e-14	2.69962e-11
CENPI	54.351	1.15721	0.0881223	7.45792	8.78978e-14	2.79207e-11
CDCA2	58.7908	1.21355	0.095752	7.45204	9.19098e-14	2.87165e-11
CSAG1	4.16487	2.5842	0.279655	7.45275	9.14171e-14	2.87165e-11
GPR19	13.8254	1.35741	0.115214	7.44194	9.92167e-14	3.07475e-11
RPE65	37.2889	-1.84429	0.181237	-7.41733	1.19505e-13	3.67363e-11
CDT1	283.144	1.14941	0.0887466	7.31754	2.52556e-13	7.70156e-11
DTL	156.163	1.14545	0.0892753	7.22992	4.83262e-13	1.46198e-10
ENSG00000254548	4.49674	1.94908	0.20107	7.20683	5.72703e-13	1.71892e-10
ENSG00000277022	15.9931	-1.52304	0.143434	-7.13248	9.85737e-13	2.93549e-10
ARHGDIG	214.993	1.53041	0.144803	7.11596	1.11134e-12	3.28389e-10
AURKA	212.412	1.01651	0.0729132	7.08384	1.40212e-12	4.11122e-10
MAGEA12	4.01315	2.94726	0.347462	7.04324	1.87814e-12	5.46497e-10
SLC18A2	109.637	-1.51228	0.144066	-7.0265	2.11776e-12	6.11553e-10
AMH	115.827	1.65544	0.164627	7.01856	2.24163e-12	6.42454e-10
PNMA5	4.18716	2.06219	0.222643	7.01659	2.27349e-12	6.46724e-10
MKI67	1026.85	1.13485	0.0904929	7.01545	2.29212e-12	6.47193e-10
ETV1	1179.23	1.62912	0.161732	6.98145	2.92158e-12	8.18858e-10
ENSG00000235978	44.2064	1.51049	0.144823	6.9774	3.00682e-12	8.36599e-10
STMN1	2962.65	0.919194	0.0601619	6.96777	3.22009e-12	8.89445e-10
TTC29	22.3224	1.88417	0.199054	6.95378	3.5563e-12	9.74322e-10
IGFL1	10.8908	1.94854	0.208336	6.9529	3.57849e-12	9.74322e-10
CCBE1	113.81	-1.37453	0.125935	-6.94435	3.80216e-12	1.02788e-09
KNL1	121.746	1.13618	0.0927642	6.85798	6.98404e-12	1.87477e-09
AFP	12.5605	2.01649	0.221191	6.85604	7.07947e-12	1.8871e-09
TLCD3B	23.1585	1.33511	0.122289	6.82902	8.54984e-12	2.26321e-09
LINC00482	24.8638	1.56255	0.156185	6.80313	1.02367e-11	2.69106e-09
CCDC78	273.086	1.37428	0.130182	6.71583	1.87003e-11	4.88232e-09
HPSE2	912.333	-1.49255	0.147896	-6.71114	1.93107e-11	5.00739e-09
JPH4	595.509	-1.27585	0.116044	-6.68578	2.29693e-11	5.91585e-09
C2orf88	194.593	-1.19062	0.1047	-6.5962	4.21832e-11	1.07915e-08
CIT	272.756	0.969193	0.071558	6.55682	5.49666e-11	1.39681e-08
COL10A1	455.673	1.52605	0.156839	6.54207	6.06749e-11	1.53166e-08
SLC15A1	145.51	-1.5293	0.1574	-6.53935	6.17869e-11	1.54947e-08
OSTN-AS1	4.34251	2.04272	0.236747	6.51634	7.2043e-11	1.79486e-08
KLK14	269.342	1.63485	0.174205	6.51446	7.29516e-11	1.80569e-08
EDN3	95.3007	-1.47889	0.150337	-6.51128	7.45124e-11	1.83243e-08
PLA2G2C	7.59559	-1.46559	0.148669	-6.49493	8.30699e-11	2.02978e-08
ENSG00000270977	5.36228	1.38185	0.135832	6.4922	8.45932e-11	2.05384e-08
IGSF1	97.8754	-1.42748	0.143091	-6.48176	9.06563e-11	2.18711e-08
KRTAP5-1	12.6814	1.34083	0.129885	6.4736	9.56959e-11	2.29417e-08
CPHL1P	45.7208	1.38815	0.137322	6.46764	9.95448e-11	2.37153e-08
PRSS27	106.245	1.03271	0.0823861	6.46597	1.00649e-10	2.38295e-08
AKR1D1	6.29754	1.83239	0.206232	6.4606	1.04286e-10	2.45381e-08
DEFA6	4.78259	4.14812	0.566555	6.43912	1.20171e-10	2.81024e-08
ESCO2	58.5181	1.15706	0.102349	6.41978	1.36467e-10	3.17187e-08
KRTAP5-AS1	31.1467	1.3112	0.126748	6.40012	1.55253e-10	3.58662e-08
E2F8	44.5689	1.21552	0.112151	6.38003	1.77052e-10	4.06559e-08
TMEM213	14.4342	-1.66352	0.183312	-6.34723	2.19226e-10	5.00387e-08
STMN2	130.476	1.62004	0.176701	6.33862	2.31834e-10	5.26014e-08
TRIP13	220.047	0.950102	0.0710252	6.33721	2.33964e-10	5.27706e-08
PRC1	613.02	0.915916	0.0657651	6.32427	2.5444e-10	5.70515e-08
INSYN2B	8.32577	-1.63058	0.178812	-6.32275	2.56944e-10	5.72761e-08
TM4SF20	3.10993	1.97598	0.233708	6.31549	2.69308e-10	5.93381e-08
LINC01612	11.1361	2.40869	0.302195	6.31611	2.68236e-10	5.93381e-08
DIAPH3	86.2516	1.07108	0.0907957	6.28975	3.17988e-10	6.96612e-08
SYNGR3	40.841	1.30367	0.128124	6.27254	3.55207e-10	7.73702e-08
RPL39P40	14.7946	1.33382	0.132988	6.26991	3.61256e-10	7.82407e-08
MYT1	79.1406	1.68702	0.189442	6.26588	3.70715e-10	7.98357e-08
BPIFA4P	4.89604	2.2241	0.277405	6.21508	5.12997e-10	1.09856e-07
GRIA3	72.1375	-1.33225	0.134482	-6.18853	6.07268e-10	1.29317e-07
TMEM249	5.5324	1.35441	0.138516	6.16834	6.90114e-10	1.46143e-07
HASPIN	29.6514	1.08084	0.0942841	6.16055	7.24907e-10	1.52663e-07
POC1A	232.872	0.888101	0.0630388	6.15654	7.43511e-10	1.55721e-07
WDR62	167.71	1.04212	0.0882001	6.1465	7.9212e-10	1.64995e-07
CELSR3	427.761	1.27382	0.12608	6.13755	8.38026e-10	1.73608e-07
ERCC6L	75.6292	0.991551	0.0801207	6.13512	8.50929e-10	1.74385e-07
ADAMTS9-AS1	193.09	-1.27552	0.126405	-6.13522	8.50418e-10	1.74385e-07
CENPK	66.674	0.999561	0.0816199	6.12058	9.32342e-10	1.90048e-07
FDCSP	12.3862	2.30493	0.295499	6.10808	1.00837e-09	2.04451e-07
BUB1B	213.636	1.00155	0.0821369	6.10627	1.01989e-09	2.05694e-07
LPAL2	165.966	-1.16592	0.109107	-6.10332	1.03886e-09	2.08417e-07
ENSG00000276759	3.83067	3.21467	0.445345	6.09565	1.0899e-09	2.17513e-07
CENPE	205.819	0.993826	0.0813265	6.07214	1.26216e-09	2.50579e-07
SLC17A4	47.5341	2.34043	0.303572	6.06259	1.3395e-09	2.64555e-07
HAGHL	400.907	1.18271	0.113004	6.04148	1.52707e-09	3.00046e-07
GRM4	31.2551	1.1785	0.112575	6.02705	1.66975e-09	3.2625e-07
DNAH8	1818.3	1.52565	0.170196	6.0263	1.67755e-09	3.2625e-07
CDC20B	42.9465	1.91697	0.23547	6.01762	1.77005e-09	3.42491e-07
EFNA2	12.6641	1.50533	0.167141	6.01487	1.80036e-09	3.46597e-07
LMNB1	771.618	0.93905	0.0730268	6.01217	1.83051e-09	3.50631e-07
E2F7	47.9006	1.13333	0.105719	5.9907	2.08941e-09	3.98222e-07
MKRN9P	7.80585	2.05822	0.26092	5.97201	2.34348e-09	4.44422e-07
COMP	3213.45	1.40144	0.151156	5.96361	2.46721e-09	4.65571e-07
CDHR2	12.233	1.20368	0.11808	5.95938	2.53191e-09	4.75425e-07
SRD5A2	779.043	-1.195	0.117065	-5.93685	2.90552e-09	5.42905e-07
FMOD	13842.7	-1.1446	0.10874	-5.92786	3.06903e-09	5.70659e-07
NMU	12.1043	1.28828	0.133292	5.91392	3.34053e-09	6.18128e-07
CDCA8	224.518	0.902382	0.0685228	5.87223	4.29979e-09	7.91784e-07
GOLGA7B	108.875	1.20476	0.120077	5.86918	4.37964e-09	8.02612e-07
CYP4Z2P	20.9892	1.4469	0.161703	5.85583	4.74644e-09	8.65669e-07
ENSG00000228496	1.08442	2.66835	0.370544	5.8518	4.86273e-09	8.82656e-07
FAM72A	13.4449	0.983368	0.0828365	5.8352	5.37259e-09	9.7058e-07
ORC1	74.5683	0.913106	0.0712712	5.79625	6.78135e-09	1.2193e-06
CHKA-DT	6.65085	1.31765	0.141107	5.79456	6.85022e-09	1.2259e-06
GBX2	1.8934	1.62229	0.193765	5.79203	6.95416e-09	1.23868e-06
CA1	3.95111	1.87958	0.239915	5.75031	8.90808e-09	1.57934e-06
SGCG	47.1692	-1.31342	0.141748	-5.73848	9.55309e-09	1.68586e-06
LY6L	8.98347	2.97068	0.431247	5.72916	1.00929e-08	1.77292e-06
LDB3	1158.08	-1.20326	0.122925	-5.72105	1.0587e-08	1.85117e-06
LHX2	8.68123	1.40564	0.158428	5.7164	1.08807e-08	1.89385e-06
THBS2	2039.89	1.13882	0.111842	5.71186	1.11748e-08	1.93618e-06
LINC00922	4.20324	1.47167	0.170283	5.70622	1.15514e-08	1.99238e-06
CST2	456.909	1.57197	0.188324	5.69216	1.25444e-08	2.15391e-06
PRR11	149.19	0.94719	0.0787242	5.68046	1.34334e-08	2.29621e-06
NOX4	122.595	1.13084	0.11119	5.67356	1.39859e-08	2.36674e-06
LIX1	75.3486	-1.46216	0.169562	-5.67438	1.39195e-08	2.36674e-06
FAM111B	310.148	1.10553	0.10674	5.67299	1.40323e-08	2.36674e-06
MXD3	309.684	0.958675	0.0809064	5.66921	1.43459e-08	2.40897e-06
UGT1A1	8.10743	2.17784	0.296845	5.65226	1.5835e-08	2.64737e-06
ZNF695	21.8225	1.02072	0.0923643	5.63769	1.72348e-08	2.86881e-06
UGT2B10	2.34045	2.28446	0.316933	5.6304	1.79792e-08	2.9797e-06
CDH18	7.16521	-1.45394	0.169482	-5.62858	1.81695e-08	2.99821e-06
MAB21L1	82.9737	-1.46509	0.17272	-5.58759	2.30243e-08	3.78293e-06
MIR137HG	5.68852	2.80272	0.412971	5.57597	2.46159e-08	4.02708e-06
RNVU1-27	12.3036	1.16331	0.119027	5.5728	2.50675e-08	4.08344e-06
PRDM8	1093.28	-1.19298	0.124417	-5.56981	2.55021e-08	4.13656e-06
CYP27A1	2760.87	-1.16514	0.119448	-5.56849	2.56958e-08	4.15031e-06
ENSG00000227359	45.5018	1.21294	0.128281	5.55769	2.73375e-08	4.39684e-06
FANCA	139.781	0.900454	0.0721351	5.55145	2.83316e-08	4.53757e-06
ENSG00000275465	12.9951	-1.62512	0.20286	-5.54631	2.91766e-08	4.65336e-06
HECW1	145.842	-1.25087	0.135505	-5.54126	3.00299e-08	4.7497e-06
LINC02544	1.21181	1.61803	0.201763	5.54128	3.00272e-08	4.7497e-06
CCK	394.509	-1.57389	0.194439	-5.52303	3.33198e-08	5.24828e-06
SLC1A6	5.70574	-1.40598	0.164098	-5.52097	3.37137e-08	5.28848e-06
SFRP4	4118.13	1.17506	0.122361	5.51699	3.44857e-08	5.38741e-06
CENPM	249.661	1.00394	0.091357	5.51612	3.46563e-08	5.39195e-06
MUCL1	46.0692	1.34376	0.153038	5.51341	3.5195e-08	5.4535e-06
TMEM252	76.3062	-1.25047	0.136159	-5.5117	3.5538e-08	5.48437e-06
SUCNR1	44.2612	1.39397	0.162329	5.50713	3.64725e-08	5.60588e-06
ARHGEF39	119.79	0.86448	0.0662623	5.50056	3.78585e-08	5.79554e-06
CPNE6	132.478	-1.42397	0.168189	-5.49364	3.93723e-08	6.00318e-06
DDIAS	75.2833	0.935914	0.079404	5.48982	4.02342e-08	6.11015e-06
MYH6	32.5809	-1.78112	0.233404	-5.48886	4.04542e-08	6.11918e-06
ISX	185.636	1.16448	0.121695	5.46018	4.75663e-08	7.13831e-06
FOXG1	3.01092	2.51412	0.368843	5.46065	4.74384e-08	7.13831e-06
RBFOX3	568.516	-1.21371	0.130944	-5.45053	5.02206e-08	7.49845e-06
LY6G6D	10.576	-1.40085	0.165293	-5.45004	5.03595e-08	7.49845e-06
SMOC1	1336.09	-1.17847	0.124815	-5.4358	5.45513e-08	8.091e-06
ENSG00000251293	0.899323	2.47773	0.364048	5.43261	5.55354e-08	8.20504e-06
KY	31.9253	-1.24674	0.137747	-5.42106	5.92471e-08	8.71962e-06
ENSG00000256663	6.17481	1.17593	0.125052	5.40517	6.47465e-08	9.49234e-06
RNF112	161.812	-1.11763	0.114444	-5.39681	6.78366e-08	9.90727e-06
CD38	2860.58	-1.37819	0.162994	-5.38789	7.1291e-08	1.03326e-05
PGM5-AS1	325.465	-1.31187	0.150673	-5.38829	7.11314e-08	1.03326e-05
ADRA1D	123.369	-1.27376	0.14365	-5.38644	7.18688e-08	1.03769e-05
FIBCD1	28.9585	1.22395	0.134481	5.38331	7.31299e-08	1.05191e-05
ENSG00000262528	7.4442	1.38773	0.165114	5.37647	7.59613e-08	1.08853e-05
SLC22A3	3382.46	-1.15188	0.121311	-5.37364	7.71645e-08	1.10163e-05
ENSG00000275088	7.36193	-1.33909	0.156376	-5.36582	8.05806e-08	1.14611e-05
HOXB5	17.4545	1.29989	0.149104	5.36468	8.10936e-08	1.14912e-05
ENSG00000254080	72.9764	1.58436	0.202336	5.35918	8.35983e-08	1.18022e-05
LINC02512	2.05373	2.64934	0.401293	5.35605	8.5062e-08	1.19646e-05
ENSG00000248479	8.56319	-1.37015	0.162482	-5.35536	8.53874e-08	1.19662e-05
GABRD	55.5561	1.14832	0.121149	5.35141	8.72707e-08	1.21408e-05
TUBB3	51.7199	1.14796	0.121079	5.35155	8.72036e-08	1.21408e-05
ALB	215.099	1.54553	0.195593	5.34545	9.01931e-08	1.25017e-05
ENSG00000256694	6.80586	1.21586	0.133978	5.34311	9.13647e-08	1.26183e-05
FFAR4	29.2563	1.30569	0.150835	5.34155	9.2154e-08	1.26813e-05
ENSG00000242136	1.87268	1.90577	0.263666	5.33165	9.73251e-08	1.33447e-05
DGKK	10.6875	1.58042	0.203092	5.31986	1.03847e-07	1.4188e-05
TMEM35A	497.328	-1.11917	0.116607	-5.30993	1.09666e-07	1.48764e-05
VN1R40P	2.99941	3.02969	0.476374	5.31029	1.09453e-07	1.48764e-05
CYP3A5	366.325	-1.24588	0.140719	-5.30049	1.1549e-07	1.56109e-05
FOXS1	112.419	1.0058	0.0955747	5.29224	1.20825e-07	1.6217e-05
ENSG00000225986	52.7725	-1.24515	0.140784	-5.29284	1.20433e-07	1.6217e-05
MAGEA6	4.00257	3.63951	0.593703	5.28801	1.23654e-07	1.65384e-05
MTND4P24	29.2441	-1.59259	0.206863	-5.28173	1.2797e-07	1.70558e-05
ANKRD30BP1	2.02754	2.20747	0.32577	5.24134	1.59416e-07	2.11728e-05
TMBIM7P	1.85721	1.6868	0.226544	5.23871	1.61705e-07	2.14023e-05
ENSG00000255050	5.43357	1.36355	0.164922	5.23609	1.6401e-07	2.16323e-05
PYGM	737.607	-1.11452	0.117405	-5.23417	1.65731e-07	2.17838e-05
ENSG00000267774	3.72514	-1.42267	0.176308	-5.23327	1.66536e-07	2.18145e-05
AKR1C3	354.626	1.1521	0.124756	5.22703	1.72256e-07	2.24865e-05
ENSG00000217455	3.7861	1.85609	0.260621	5.20329	1.95791e-07	2.54716e-05
FEZF1-AS1	26.7764	1.37367	0.167943	5.20219	1.96953e-07	2.55356e-05
PCARE	5.84927	-1.34585	0.163344	-5.17831	2.23903e-07	2.89313e-05
RAD51	136.655	0.949743	0.0868893	5.17605	2.26638e-07	2.89899e-05
ZPLD1	2.01426	1.50808	0.194724	5.17694	2.25551e-07	2.89899e-05
ENSG00000279954	32.9361	1.1539	0.126328	5.17621	2.26433e-07	2.89899e-05
HRK	10.8826	1.31202	0.156957	5.17349	2.29767e-07	2.92918e-05
INHBA	631.288	1.10941	0.118065	5.16164	2.44795e-07	3.11037e-05
DEFA5	13.9825	3.90373	0.659508	5.16102	2.45612e-07	3.11038e-05
GABRA1	10.7389	-1.84802	0.262221	-5.14078	2.73603e-07	3.45134e-05
H3C12	4.96343	1.2478	0.145478	5.14027	2.74347e-07	3.45134e-05
ENSG00000260132	3.52966	1.31945	0.159764	5.12912	2.91095e-07	3.64999e-05
ORM1	1334.81	-2.06521	0.305278	-5.12716	2.94141e-07	3.67609e-05
ABCC11	772.208	1.52812	0.200707	5.12247	3.01567e-07	3.75658e-05
ENSG00000231881	1.01429	1.7726	0.248645	5.11814	3.08564e-07	3.83122e-05
TNMD	12.6352	-1.45223	0.186135	-5.11581	3.12398e-07	3.86622e-05
LINC01647	1.02628	1.98642	0.290739	5.11256	3.17829e-07	3.92071e-05
NOS2P3	0.777601	1.66197	0.227833	5.10009	3.39495e-07	4.17448e-05
FOXB1	2.88807	1.63807	0.223303	5.09653	3.45939e-07	4.24003e-05
KCNK17	22.0544	1.05847	0.109715	5.09016	3.5777e-07	4.37099e-05
DEPDC1	268.886	1.18022	0.13387	5.08121	3.75047e-07	4.56743e-05
ESM1	201.41	1.30936	0.159619	5.07055	3.9666e-07	4.81525e-05
INSYN2A	31.954	-1.02527	0.103746	-5.06303	4.12644e-07	4.99339e-05
C20orf204	37.9903	0.994049	0.0976943	5.05709	4.25701e-07	5.13509e-05
COL4A6	791.957	-1.04514	0.107837	-5.05523	4.29862e-07	5.16892e-05
COL1A1	27092.9	1.00705	0.100436	5.04851	4.45279e-07	5.33746e-05
GLP1R	25.2487	1.50226	0.198686	5.04442	4.54895e-07	5.43563e-05
SLCO1A2	402.373	1.4944	0.197293	5.04018	4.65082e-07	5.54e-05
SLC2A5	705.404	-1.24587	0.14816	-5.03419	4.79884e-07	5.69852e-05
ANO3	21.7687	1.35201	0.169399	5.02961	4.91482e-07	5.80478e-05
MIR378D2HG	5.43397	1.24296	0.147722	5.02945	4.91879e-07	5.80478e-05
ENSG00000281160	2.98975	-1.50706	0.200294	-5.02792	4.95826e-07	5.8333e-05
ENSG00000263745	2.35397	1.57525	0.214404	5.01509	5.30092e-07	6.21725e-05
TYRP1	55.7413	1.39073	0.177692	5.0128	5.36449e-07	6.2725e-05
IBSP	4.84757	2.02096	0.304003	5.00309	5.64186e-07	6.57665e-05
TERC	1.28594	1.69149	0.238382	4.99826	5.78499e-07	6.72293e-05
CAMKV	7.09977	1.51708	0.203766	4.99141	5.99407e-07	6.94474e-05
KRT222	17.7674	-1.20594	0.14161	-4.98509	6.19322e-07	7.15373e-05
HMX1	4.69921	1.87847	0.276557	4.98438	6.21618e-07	7.15856e-05
CCDC150	21.2822	0.903597	0.0811092	4.97597	6.49206e-07	7.45375e-05
EVX2	41.3976	-1.24804	0.150688	-4.96414	6.90058e-07	7.89899e-05
ENSG00000233508	24.7668	1.68351	0.238922	4.95354	7.28763e-07	8.31706e-05
VGF	132.629	1.23812	0.149128	4.9496	7.43643e-07	8.46155e-05
ABCC12	12.7168	1.86487	0.276007	4.94505	7.61259e-07	8.63621e-05
ARHGAP11A	238.101	0.865552	0.0744023	4.91318	8.961e-07	0.000101358
ENSG00000261538	20.7644	1.68779	0.241868	4.91091	9.06567e-07	0.000102238
SYT4	137.554	1.49685	0.203312	4.90303	9.43676e-07	0.000106109
PPFIA2	668.819	1.47314	0.198657	4.89861	9.65166e-07	0.000108206
ENSG00000273443	3.09362	1.36111	0.176047	4.89134	1.00151e-06	0.000111952
EEF1A2	5660.78	1.27393	0.158358	4.88724	1.02257e-06	0.000113972
CLSPN	52.8481	1.03297	0.109066	4.88663	1.02575e-06	0.000113993
CDC6	280.796	0.881725	0.0781684	4.88337	1.04287e-06	0.000115558
PIK3C2G	22.5287	-1.32711	0.169541	-4.87851	1.06892e-06	0.000118102
MUC1	1764.23	1.19211	0.142277	4.86455	1.1472e-06	0.000126384
ENSG00000276216	14.4033	1.06193	0.115633	4.85962	1.1761e-06	0.000129195
SLC7A4	338.325	-1.32215	0.169205	-4.85887	1.1806e-06	0.000129317
KANK4	93.9699	-1.07166	0.117776	-4.8538	1.2112e-06	0.000132288
ENSG00000249001	1.57189	2.18094	0.346435	4.8521	1.22162e-06	0.000133044
SSTR1	1137.76	1.2397	0.152585	4.84777	1.24859e-06	0.000135594
KCNK9	3.10138	1.12975	0.12993	4.84687	1.25428e-06	0.000135825
PARPBP	118.61	0.856662	0.0739575	4.82252	1.41753e-06	0.000153069
NKX6-2	3.65741	-1.36564	0.179634	-4.81892	1.4434e-06	0.000155423
ENSG00000250734	6.56947	-1.15409	0.135989	-4.80991	1.50999e-06	0.000162135
SOHLH1	1.51179	1.98161	0.308176	4.80768	1.52695e-06	0.000163495
ENSG00000256442	1.7468	1.51689	0.211883	4.7993	1.59218e-06	0.000170002
GINS1	177.959	0.825594	0.0679204	4.79375	1.63692e-06	0.000174162
CELA3B	2.6764	1.79126	0.269386	4.79334	1.64028e-06	0.000174162
OR51F5P	3.69718	-1.3706	0.181796	-4.78892	1.67684e-06	0.000177549
MAPK15	136.781	1.13175	0.132035	4.78473	1.71215e-06	0.000180786
MYOCD	808.338	-1.01715	0.108221	-4.7786	1.76521e-06	0.000185874
ENSG00000254695	1.38283	2.42901	0.4038	4.77713	1.77814e-06	0.000186719
ENSG00000257883	4.19123	1.47455	0.20426	4.77115	1.83181e-06	0.000191827
OR2B6	13.8962	1.15151	0.136727	4.76504	1.88812e-06	0.000197182
TTLL10	18.7665	1.11171	0.128452	4.76215	1.91542e-06	0.000199409
FBXL21P	13.7263	-1.54109	0.218639	-4.76168	1.91991e-06	0.000199409
ENTPD8	55.6239	1.12568	0.131524	4.75714	1.96356e-06	0.000203388
LINC02197	11.6139	1.58072	0.227319	4.75418	1.99253e-06	0.00020583
ANGPTL3	65.9047	1.36794	0.182738	4.74961	2.0381e-06	0.000209924
ENSG00000241280	0.78677	1.80888	0.275605	4.74911	2.04318e-06	0.000209924
LINC01194	2.57555	3.19693	0.568071	4.74753	2.05916e-06	0.000210997
CCNB1	619.66	0.804524	0.0642243	4.74156	2.12074e-06	0.00021624
GPC5-AS1	154.7	1.69469	0.251965	4.74148	2.12167e-06	0.00021624
B3GALT2	140.377	-1.01613	0.108922	-4.73858	2.1522e-06	0.000218767
ENSG00000228162	1.38479	-1.69321	0.251868	-4.73742	2.16455e-06	0.000219437
CRIP3	67.8392	-1.0559	0.117538	-4.72949	2.25085e-06	0.000227581
BMP2K-DT	2.05064	1.44844	0.200771	4.72402	2.3123e-06	0.000233175
TERB2	3.24437	1.57411	0.228277	4.7053	2.53497e-06	0.000254955
ENSG00000271698	4.91218	1.14197	0.136523	4.7023	2.57248e-06	0.000258047
RGS11	1116.67	0.95832	0.0976416	4.6939	2.68045e-06	0.000268171
ANO4	302.107	-1.02693	0.112703	-4.67542	2.93354e-06	0.000292724
IP6K3	117.24	-1.17006	0.143489	-4.66975	3.01571e-06	0.000300138
ADAMTS16-DT	0.900904	1.84406	0.288003	4.66684	3.0587e-06	0.000303624
HROB	62.9911	0.819772	0.0685694	4.66348	3.10908e-06	0.000307026
GRIN3A	1407.1	1.41009	0.195138	4.66384	3.10367e-06	0.000307026
CPLX2	42.6087	1.25404	0.161735	4.66216	3.12903e-06	0.000308197
ENSG00000235743	5.54806	1.37525	0.187764	4.66145	3.13984e-06	0.000308465
IL36RN	17.4741	1.491	0.212832	4.65624	3.22039e-06	0.000315565
RFTN1P1	26.4593	-1.72799	0.263884	-4.65352	3.2632e-06	0.00031894
BARX1	15.6582	1.33075	0.178804	4.64611	3.38248e-06	0.000329753
ZNF467	661.793	0.870834	0.0798478	4.64426	3.41297e-06	0.000331877
C22orf42	107.514	-1.39203	0.192218	-4.64072	3.47191e-06	0.000336748
H1-5	2.86917	1.24934	0.161928	4.62759	3.69941e-06	0.000357903
MTCO1P53	15.8513	-1.26877	0.16615	-4.627	3.70995e-06	0.000358015
TEDC2	182.78	0.829829	0.0713847	4.62044	3.82927e-06	0.000368596
GS1-594A7.3	1.40328	1.76875	0.274965	4.61422	3.94578e-06	0.000378855
MT4	1.20628	3.12949	0.570209	4.61145	3.99863e-06	0.000382964
LINC02722	2.36778	-1.71174	0.262849	-4.61002	4.0263e-06	0.000384647
NKX3-2	35.125	1.17039	0.145851	4.59643	4.29794e-06	0.000409572
PPARGC1A	227.168	-0.984446	0.105469	-4.59327	4.36349e-06	0.000414782
PIF1	69.9961	0.873043	0.0812495	4.59133	4.4043e-06	0.00041762
LRTM1	4.86994	-2.16708	0.363521	-4.58593	4.51967e-06	0.000427496
MAGEA3	4.50575	2.92469	0.529135	4.58236	4.59767e-06	0.000433797
LY6G6F-LY6G6D	10.9167	-1.2561	0.165201	-4.57684	4.7205e-06	0.000444286
FAM107A	2045.56	-0.928721	0.0937172	-4.57462	4.77081e-06	0.000447916
KIAA1210	529.69	-1.18326	0.150185	-4.54946	5.3784e-06	0.00050372
DIRAS2	99.1569	1.35434	0.188339	4.53619	5.728e-06	0.000534922
ENSG00000274367	1.84138	1.29452	0.175167	4.53576	5.73963e-06	0.000534922
EPHA5	283.342	-1.18366	0.150856	-4.53186	5.84672e-06	0.000543574
KIF18A	59.8694	0.843255	0.0760259	4.51498	6.33227e-06	0.000586678
SLC12A5-AS1	7.91351	1.163	0.146855	4.51468	6.34114e-06	0.000586678
FBXO43	25.4282	0.887081	0.0858755	4.50747	6.5604e-06	0.000605495
SLC9A3-AS1	638.252	0.944527	0.0988179	4.49845	6.84497e-06	0.000630233
IL37	0.858294	1.49306	0.220789	4.49778	6.86675e-06	0.000630715
LINC01018	99.0186	-1.06063	0.125228	-4.47688	7.57435e-06	0.000694036
CHI3L2	356.2	-1.284	0.1752	-4.47489	7.64515e-06	0.000695508
MARCKSL1P2	8.43701	1.15181	0.145656	4.475	7.64102e-06	0.000695508
ENSG00000255005	0.680447	1.77327	0.284508	4.47533	7.62949e-06	0.000695508
ATP1A2	1508.12	-1.03808	0.120284	-4.47341	7.69805e-06	0.000698653
ENSG00000229019	5.84042	-1.14568	0.144696	-4.46233	8.10726e-06	0.000734044
ENSG00000230392	0.877142	1.70311	0.269803	4.45922	8.22574e-06	0.000741377
H2BC17	10.3341	1.05701	0.124913	4.45919	8.22715e-06	0.000741377
MNX1	177.727	1.15856	0.147931	4.45183	8.51425e-06	0.000765439
ASPN	734.037	0.969553	0.105565	4.448	8.66718e-06	0.000777354
MCIDAS	27.4541	1.24208	0.166876	4.44687	8.71314e-06	0.000779071
MNX1-AS1	98.2964	1.15179	0.146584	4.44652	8.7272e-06	0.000779071
APOBEC3B	71.8841	0.862061	0.0814995	4.44249	8.89228e-06	0.000791227
ENSG00000213896	1.44077	-1.59327	0.246112	-4.44219	8.90488e-06	0.000791227
SYT10	16.2115	-1.17007	0.151097	-4.43473	9.21896e-06	0.000817228
MIR5691	1.08111	1.59095	0.246147	4.43208	9.33276e-06	0.000825397
ENSG00000259737	11.4008	-1.24234	0.167696	-4.42669	9.56896e-06	0.000844328
MAGEA8	4.16476	1.3985	0.203159	4.42267	9.74888e-06	0.000858217
TYMSOS	35.9751	0.887946	0.0877444	4.42132	9.81018e-06	0.000861623
ENSG00000232821	2.89118	1.32158	0.185877	4.42001	9.86982e-06	0.000864869
ASIC2	71.163	1.38817	0.201082	4.41695	1.00103e-05	0.000875163
DKK4	11.0518	1.45777	0.21721	4.40942	1.03646e-05	0.000904072
DPT	651.136	-1.1384	0.144817	-4.40835	1.04162e-05	0.000906492
ENSG00000229178	6.75356	1.07485	0.130595	4.40174	1.07386e-05	0.000932423
LRP1B	53.0608	-1.06617	0.128644	-4.40108	1.07715e-05	0.000933153
ENSG00000236190	14.5595	2.05402	0.353401	4.39733	1.09592e-05	0.000947265
ENSG00000272449	248.783	0.993263	0.112189	4.39673	1.09894e-05	0.00094772
DBH	33.094	1.17009	0.152463	4.39511	1.10716e-05	0.00095266
LBH	8771.68	0.955711	0.103717	4.39379	1.11394e-05	0.000956329
INSM2	4.21491	1.48195	0.224102	4.38172	1.17745e-05	0.00100859
TBX22	1.09775	-1.50322	0.229543	-4.37052	1.23953e-05	0.00105938
TTK	224.695	0.918029	0.0957937	4.36384	1.27797e-05	0.00108979
ZBBX	16.9854	1.46426	0.221126	4.36068	1.2966e-05	0.00110321
CLNK	79.667	1.2115	0.163618	4.34852	1.37057e-05	0.00116355
STAC	292.512	-1.07953	0.133377	-4.34506	1.39239e-05	0.00117945
HIF3A	234.341	-0.995246	0.114011	-4.34385	1.40009e-05	0.00118334
ULBP1	24.1488	1.04993	0.127058	4.32815	1.50367e-05	0.00126566
RACGAP1	584.334	0.767899	0.0618978	4.32808	1.50413e-05	0.00126566
FGF8	1.44582	1.46373	0.222965	4.32237	1.54365e-05	0.00129606
HOXB6	42.9579	1.06781	0.131396	4.32134	1.55082e-05	0.00129921
ENSG00000272183	4.08327	1.15453	0.151513	4.31994	1.56071e-05	0.00130463
HAND1	1.66809	1.85795	0.31463	4.31601	1.58874e-05	0.00132516
ENSG00000248540	9.16543	0.997654	0.115535	4.30739	1.65191e-05	0.00137483
TMPO-AS1	74.9803	0.751644	0.0584814	4.30297	1.68526e-05	0.00139953
FAHD2P1	2.38767	1.75487	0.291687	4.3021	1.69189e-05	0.00140199
FRMPD4	55.0972	-1.26606	0.17821	-4.29866	1.71834e-05	0.00142081
ENSG00000230699	44.935	1.14665	0.150493	4.29687	1.73226e-05	0.00142922
CST6	30.9076	1.14978	0.151319	4.29408	1.75415e-05	0.00144416
LINC01913	6.64871	1.84086	0.31233	4.29309	1.76204e-05	0.00144754
NRIP3	114.124	1.07875	0.134848	4.29187	1.77178e-05	0.0014524
EZH2	388.93	0.753184	0.0590136	4.29026	1.7846e-05	0.00145977
FBXL16	446.997	1.08964	0.137964	4.27387	1.9211e-05	0.00156806
PLCH1	134.335	1.00126	0.117317	4.27273	1.93091e-05	0.00157271
DPEP1	29.0113	1.20434	0.164877	4.27195	1.93774e-05	0.0015749
CCNB2	374.912	0.837608	0.0790882	4.26876	1.96565e-05	0.00159419
MIR548XHG	1.16709	2.78713	0.536365	4.26413	2.00682e-05	0.00162412
CKMT2	214.569	-0.926413	0.100025	-4.26304	2.01664e-05	0.00162861
HECW2-AS1	919.622	-0.975287	0.111657	-4.25666	2.075e-05	0.00166943
ENSG00000275812	10.1021	1.01622	0.121277	4.25656	2.07595e-05	0.00166943
EMX1	2.22854	1.25843	0.178751	4.24293	2.2062e-05	0.00176403
ENSG00000258256	3.77391	1.16942	0.157767	4.2431	2.20453e-05	0.00176403
ENSG00000280424	20.8652	1.02779	0.124396	4.2428	2.20746e-05	0.00176403
SLC2A4	530.903	-0.984404	0.114237	-4.24034	2.23183e-05	0.00177977
BEND2	1.12429	-1.55608	0.249265	-4.23677	2.26758e-05	0.0018045
DQX1	14.0085	1.12656	0.148198	4.22787	2.35914e-05	0.00187345
HES6	456.838	0.969528	0.111434	4.21351	2.5143e-05	0.00199252
FRMD6-AS2	12.4139	-1.18286	0.162235	-4.20906	2.56438e-05	0.00202799
CCNE2	96.4057	0.814209	0.0746833	4.20722	2.5853e-05	0.0020403
LGI3	74.825	-0.99853	0.118517	-4.20638	2.59492e-05	0.00204366
DGKG	93.2127	-0.967106	0.111177	-4.20146	2.65194e-05	0.00208426
LPAR3	2886.37	-1.02736	0.125728	-4.19443	2.73556e-05	0.00214555
CERS1	152.279	1.02839	0.126195	4.1871	2.82542e-05	0.00221149
FAM131B-AS1	0.764996	1.6894	0.284222	4.18478	2.85444e-05	0.00222962
ENSG00000261722	1.55213	-1.21258	0.170734	-4.17361	2.99814e-05	0.00233708
ENSG00000228033	1.88333	1.45942	0.229911	4.17301	3.00605e-05	0.00233846
ENSG00000273210	13.6165	0.929856	0.103064	4.17075	3.03598e-05	0.00235693
ENSG00000223446	0.923782	2.65125	0.516795	4.16269	3.14526e-05	0.00243681
SLC22A11	14.4802	1.04088	0.130013	4.16019	3.17981e-05	0.00245858
GSC	96.9553	0.855338	0.0856983	4.14639	3.3776e-05	0.00260622
CCDC178	75.28	-0.937202	0.105513	-4.14356	3.41949e-05	0.00263322
DCLK3	6.56912	1.06198	0.13578	4.13887	3.49019e-05	0.00268224
KCND2	27.9103	1.18283	0.165152	4.13455	3.55644e-05	0.00272766
ENSG00000267783	4.87346	1.04884	0.133136	4.12243	3.74899e-05	0.00286956
PRAME	83.2246	1.51967	0.24755	4.11906	3.80417e-05	0.00290596
LRFN2	16.8037	1.03295	0.129826	4.10508	4.04169e-05	0.00307903
ENSG00000224163	2.34694	-1.49409	0.242178	-4.10479	4.04689e-05	0.00307903
ITGBL1	346.818	1.04252	0.132363	4.09874	4.15401e-05	0.00315423
ENSG00000265126	0.897939	-1.93904	0.35189	-4.08947	4.32353e-05	0.00327643
PPP3R2	6.49972	1.42625	0.226653	4.08663	4.37684e-05	0.00331025
LINC00173	48.3967	1.00528	0.123884	4.07868	4.52924e-05	0.00341872
CACNG4	1821.35	-1.03805	0.132261	-4.06808	4.7402e-05	0.00355683
H2AC16	2.1952	1.14816	0.159308	4.0686	4.72961e-05	0.00355683
ENSG00000280440	1.05468	1.46379	0.236897	4.0684	4.73362e-05	0.00355683
PRDM8-AS1	5.94622	-1.27234	0.189915	-4.06676	4.76708e-05	0.00356626
ENSG00000267443	0.719378	1.58062	0.265734	4.06655	4.77148e-05	0.00356626
DIO1	71.196	1.23814	0.181669	4.06308	4.8429e-05	0.00361256
CT75	5.98061	1.09788	0.147395	4.05628	4.98603e-05	0.00371206
KIF11	413.116	0.808335	0.0760671	4.05345	5.04667e-05	0.00372808
TEX22	68.5198	0.892063	0.0967142	4.05383	5.03861e-05	0.00372808
HOXB-AS3	4.45083	1.30094	0.197558	4.05418	5.03101e-05	0.00372808
LINC02335	2.08011	3.12023	0.646278	4.05435	5.0275e-05	0.00372808
KRT9	3.24543	-1.26205	0.188189	-4.04936	5.13568e-05	0.0037865
ASPA	109.868	-0.962954	0.114384	-4.04735	5.1801e-05	0.00381188
ENSG00000265415	15.3603	0.919882	0.103928	4.04014	5.34184e-05	0.00392332
CRIP2	4277.39	0.853595	0.0875486	4.03885	5.37145e-05	0.00393748
ENSG00000224272	16.5385	1.01629	0.127962	4.03469	5.46742e-05	0.00400014
ENSG00000254619	1.17704	-1.71973	0.302585	-4.03104	5.55307e-05	0.00405502
PGM5	6239.72	-0.950998	0.111946	-4.02872	5.60814e-05	0.00408488
H2BC16P	3.19179	1.26506	0.189915	4.02842	5.6154e-05	0.00408488
AOX1	1037.96	-0.934527	0.107997	-4.0235	5.73405e-05	0.00416325
ENSG00000276727	1.25779	1.19889	0.173792	4.02142	5.78484e-05	0.00419214
ACTC1	1134.53	-1.22405	0.180109	-4.02003	5.819e-05	0.00420889
GDF3	3.56256	1.11209	0.15228	4.01949	5.83253e-05	0.00421069
KRT20	23.7061	1.3018	0.199604	4.01694	5.89594e-05	0.00424842
ENSG00000253163	0.980447	1.35078	0.211823	4.01648	5.90733e-05	0.00424859
RNVU1-19	4.43913	1.13763	0.159074	4.00838	6.11367e-05	0.00438872
ENSG00000272366	1.90138	1.20275	0.175354	4.00758	6.13449e-05	0.00439538
COL5A2	1922.83	0.900984	0.100092	4.00613	6.17207e-05	0.00441402
DYTN	37.3854	1.68949	0.297463	3.99879	6.36676e-05	0.00454472
VIT	99.6702	-1.0149	0.128813	-3.99724	6.40852e-05	0.00456598
ENSG00000265542	41.0131	-1.07306	0.143536	-3.9924	6.54071e-05	0.00465147
ENSG00000250978	6.45909	-1.12097	0.155675	-3.98891	6.6378e-05	0.00471173
ENSG00000236153	5.32473	1.19049	0.173146	3.98793	6.66526e-05	0.00472243
ADAMTS16	26.8042	0.951538	0.113476	3.97916	6.916e-05	0.00489098
SLC22A9	1.77256	1.54345	0.26254	3.97444	7.05445e-05	0.00497966
BMPER	200.795	-1.05941	0.140995	-3.96762	7.25952e-05	0.00511494
ENSG00000277954	52.1174	-0.887631	0.097715	-3.96696	7.27964e-05	0.00511965
SPEF1	43.0335	1.03625	0.135339	3.96228	7.42373e-05	0.00521137
KRT72	7.56473	1.46639	0.243998	3.96063	7.47524e-05	0.00522828
LINC01478	0.675155	-1.43266	0.235464	-3.96094	7.46564e-05	0.00522828
FBXO36P1	0.631732	1.51779	0.257128	3.95828	7.54899e-05	0.00527019
VWA5B2	77.0981	0.90959	0.103598	3.95365	7.69687e-05	0.0053636
DNMT3B	121.143	0.804937	0.0771659	3.95171	7.75963e-05	0.00539747
ENSG00000262823	15.1531	1.00715	0.128384	3.95025	7.80699e-05	0.00542052
FAT3	242.584	-0.965441	0.117945	-3.94624	7.93891e-05	0.0055021
PLPP4	146.334	1.0482	0.139072	3.94186	8.08528e-05	0.00559337
REG1A	5.90622	1.80543	0.332012	3.93188	8.42831e-05	0.00581087
ENSG00000254510	77.8422	-0.951544	0.114843	-3.93183	8.43017e-05	0.00581087
ENPP3	360.886	1.0007	0.127469	3.92805	8.56364e-05	0.00588436
MROH3P	2.84324	1.27108	0.196305	3.92794	8.56765e-05	0.00588436
C10orf82	18.1818	-1.20827	0.18045	-3.925	8.67297e-05	0.00594598
HTR3A	8.93457	1.15831	0.167783	3.9236	8.7234e-05	0.00596981
ANGPT1	592.167	-0.904934	0.103394	-3.91642	8.98718e-05	0.00613931
ENSG00000269275	4.53919	0.916991	0.106502	3.91533	9.02801e-05	0.00615616
ENSG00000272512	115.28	0.907701	0.104254	3.91066	9.20436e-05	0.00626521
ENSG00000251484	5.36592	1.0525	0.141343	3.90893	9.27071e-05	0.00629913
CARTPT	97.1975	-1.23743	0.188837	-3.90513	9.41732e-05	0.00638736
LINC01979	36.1516	1.06385	0.14465	3.89807	9.69616e-05	0.0065648
LAMP5	434.362	1.04659	0.140249	3.89729	9.7275e-05	0.00657434
PPFIA2-AS1	18.1645	1.41113	0.233903	3.89535	9.80566e-05	0.00661543
ENSG00000235091	25.1093	1.04283	0.139501	3.89125	9.97287e-05	0.00671636
ENSG00000230107	12.09	0.986387	0.125051	3.8895	0.000100452	0.00675315
LINC01141	3.80015	1.23715	0.189948	3.8808	0.000104114	0.00698699
WASIR2	20.9784	0.984809	0.124959	3.87976	0.00010456	0.00700458
ENSG00000197320	15.884	-1.07512	0.148344	-3.87697	0.000105767	0.00707304
PPP1R1A	161.756	-0.988119	0.126022	-3.87329	0.000107378	0.00716816
CXCR1	9.76342	-1.1472	0.167207	-3.87063	0.000108555	0.00723408
BAAT	4.59402	1.18353	0.176731	3.86762	0.000109901	0.00731103
ENSG00000246465	31.8481	0.889924	0.100862	3.86591	0.000110675	0.00734966
CLPSL1	1.44034	1.76876	0.328807	3.85867	0.000114006	0.00755773
TDO2	193.099	1.45079	0.246714	3.85383	0.000116284	0.00769533
BCRP3	106.881	0.972796	0.122824	3.84938	0.000118419	0.00780948
ENSG00000256148	11.3034	-1.03644	0.139353	-3.84953	0.000118347	0.00780948
MAP4K1-AS1	1.14201	1.28507	0.204008	3.84823	0.000118975	0.00783263
TEX26	4.87478	-1.01349	0.133492	-3.84658	0.000119777	0.00787182
GLRA4	3.00143	-1.16168	0.172078	-3.84524	0.000120436	0.00790151
UGT2B17	11.2937	1.39757	0.233611	3.84215	0.000121962	0.00798791
CKS2	680.966	0.763708	0.068655	3.84106	0.000122506	0.00800976
CACNG1	34.9523	-1.11848	0.162004	-3.81771	0.000134694	0.00879156
ENSG00000239930	3.99361	1.09034	0.154721	3.81552	0.000135897	0.00885489
ROPN1L	48.0652	1.11328	0.160784	3.8143	0.000136567	0.00888337
LINC00940	35.7588	1.03315	0.139849	3.81233	0.000137663	0.00893942
RNVU1-15	4.4309	1.0798	0.152211	3.8092	0.00013942	0.00903809
PLEKHD1	25.6137	0.919973	0.110353	3.80571	0.000141397	0.00915071
HSPB6	3159.94	-0.948401	0.117968	-3.80104	0.000144093	0.00930937
ADAM12	68.7946	0.900091	0.105358	3.79743	0.000146202	0.00942969
KRT8P17	1.99603	-1.28075	0.205705	-3.79548	0.00014736	0.00948828
JAZF1-AS1	19.8741	-0.926295	0.11241	-3.79233	0.000149238	0.00959301
ENSG00000225886	6.81884	1.2285	0.192138	3.79156	0.000149701	0.00960659
ANKRD20A19P	2.97589	1.3668	0.228771	3.78896	0.00015128	0.0096916
ZNF367	166.91	0.787521	0.0759722	3.78456	0.00015398	0.00984799
ENSG00000262768	3.44575	1.32416	0.217903	3.78225	0.000155418	0.00992332
ODF3L2	21.2321	1.01675	0.136742	3.779	0.00015746	0.0100202
ENSG00000229275	2.68894	1.56697	0.282334	3.7791	0.000157396	0.0100202
MAGEA1	4.18709	2.56909	0.548255	3.77396	0.000160679	0.010208
LINC00664	12.925	0.888165	0.102905	3.77209	0.000161888	0.0102506
H2AC14	1.32864	1.24364	0.197137	3.77219	0.000161821	0.0102506
FNDC1	98.3938	1.03879	0.143022	3.76718	0.000165103	0.0104368
PROZ	20.8833	0.944399	0.118034	3.76501	0.000166545	0.0105105
COL25A1	50.1754	-1.04706	0.145439	-3.76147	0.000168921	0.0106428
SI	523.499	1.22358	0.192447	3.75988	0.000169995	0.0106752
KRTAP20-4	4.6093	1.59235	0.2905	3.76024	0.000169754	0.0106752
SMTNL2	55.4818	-1.05079	0.146598	-3.75717	0.000171847	0.0107601
CLDN9	18.8367	0.974689	0.126345	3.75707	0.000171911	0.0107601
ENSG00000253562	1.23832	1.15278	0.174299	3.74519	0.00018026	0.0112642
DDX11L10	2.21537	1.24875	0.200145	3.74103	0.000183268	0.0114334
ENSG00000259665	9.2755	-1.07778	0.154486	-3.74002	0.000184008	0.0114608
LINC01446	3.61891	1.92144	0.380355	3.73713	0.000186132	0.0115742
USP32P3	11.9318	0.962316	0.123881	3.73192	0.000190022	0.0117969
MT1L	313.642	-1.00672	0.135862	-3.72968	0.000191721	0.0118829
ENSG00000227579	1.25695	1.57442	0.288168	3.72844	0.000192668	0.0119223
ADPGK-AS1	142.771	-1.00388	0.135388	-3.72178	0.000197827	0.0122216
LGR6	213.305	-1.04498	0.146453	-3.72116	0.000198312	0.0122318
HADHAP1	70.0544	-1.00652	0.136162	-3.71999	0.000199233	0.0122688
SH3RF2	487.691	-0.838485	0.0910176	-3.7189	0.000200094	0.0123019
LINC02163	5.67315	2.06514	0.421147	3.71638	0.000202098	0.0124051
LINC01619	32.0874	1.01469	0.138584	3.71393	0.000204064	0.0125056
ENSG00000270372	16.6056	1.8889	0.374049	3.71316	0.000204689	0.0125238
INSL5	10.5234	1.17271	0.18122	3.71212	0.000205528	0.0125349
MIR924HG	13.9776	0.969355	0.126435	3.71223	0.000205444	0.0125349
ENSG00000217576	1.06851	-1.45117	0.256632	-3.70636	0.000210259	0.0128029
OASL	107.225	0.931584	0.116587	3.70181	0.000214069	0.0130142
LINC02870	9.52384	1.10906	0.164575	3.70083	0.000214899	0.0130438
ENSG00000279212	3.23416	1.04889	0.148722	3.69067	0.000223666	0.0135544
SGK2	71.1857	0.993063	0.13364	3.68948	0.000224712	0.0135961
PDE11A	1105.27	-0.99299	0.13373	-3.68646	0.000227392	0.0136715
FOXN4	28.4216	1.06553	0.153383	3.68701	0.000226904	0.0136715
HELT	3.40255	1.53224	0.279924	3.68758	0.000226401	0.0136715
RPS3AP2	2.38443	1.1088	0.165132	3.68677	0.000227116	0.0136715
UBXN10	203.062	-0.897403	0.107981	-3.68029	0.000232973	0.013985
CXCR2P1	18.0655	1.08675	0.159508	3.6785	0.000234611	0.0140611
ACP7	9.36278	-1.00737	0.138037	-3.67563	0.000237259	0.0141976
WNT11	351.962	0.976307	0.129707	3.67219	0.00024048	0.0143642
GAS2L3	103.754	0.785035	0.077627	3.67185	0.000240797	0.0143642
ENSG00000255452	0.798281	2.01647	0.413409	3.66821	0.000244257	0.0145478
ENSG00000188646	2.15422	1.62163	0.30586	3.66712	0.000245293	0.014564
SUPT20HL2	1.34964	-1.17305	0.183523	-3.66737	0.000245057	0.014564
GC	29.2176	2.01105	0.412293	3.66498	0.000247355	0.0146342
ENSG00000235584	1.61885	1.34707	0.231143	3.66471	0.000247621	0.0146342
ENSG00000262267	4.17088	-1.36463	0.235936	-3.6647	0.000247628	0.0146342
ENSG00000256540	4.20327	1.03974	0.147317	3.6638	0.000248501	0.0146631
ENSG00000250378	3.77161	1.14086	0.175125	3.65943	0.000252778	0.0148924
ENSG00000259397	7.91399	-1.05971	0.153	-3.65823	0.000253966	0.0149393
IGHV3-23	364.796	1.15031	0.177973	3.65396	0.000258225	0.0151664
TMEM59L	146.087	0.909463	0.112269	3.64717	0.000265145	0.0155489
FCGR3B	20.433	-1.0799	0.159058	-3.64585	0.000266505	0.0156047
ENSG00000262703	2.02833	1.07096	0.156862	3.63992	0.00027272	0.0159222
TPTE	0.986623	2.98708	0.683286	3.63988	0.000272763	0.0159222
ENSG00000244255	0.958348	-1.31449	0.224069	-3.63501	0.000277968	0.0162012
ENSG00000248783	1.92502	2.86417	0.65087	3.63232	0.000280885	0.0163462
TYMS	360.191	0.726064	0.0622625	3.63083	0.000282515	0.016416
MNX1-AS2	37.4238	1.07496	0.158441	3.62889	0.000284638	0.0165142
ENSG00000255663	0.86593	1.35091	0.234709	3.62539	0.000288526	0.0167143
SLC34A3	33.8037	0.885305	0.106324	3.62388	0.000290216	0.0167613
FAM32BP	1.21521	1.27663	0.214294	3.62414	0.000289929	0.0167613
GRXCR2	3.75348	-0.978647	0.132101	-3.62334	0.000290818	0.0167706
PRSS3	16.6306	1.15639	0.18119	3.62264	0.000291608	0.0167908
EOMES	61.1073	1.00534	0.139514	3.62215	0.000292168	0.0167976
HS3ST1	675.234	0.921438	0.116548	3.616	0.000299185	0.0171752
HTR2B	24.4989	0.876685	0.10421	3.61466	0.000300747	0.0172389
MIR210HG	219.079	0.841128	0.0945062	3.60958	0.000306689	0.0175531
RFX6	109.604	1.16049	0.183265	3.60402	0.000313332	0.0178868
MIR578	2.17314	-1.19393	0.192548	-3.60392	0.000313457	0.0178868
CARD18	0.985561	2.84415	0.653767	3.58561	0.000336286	0.0191608
ENSG00000239705	1.67459	1.17853	0.18936	3.5833	0.000339276	0.0193023
BLM	113.976	0.747798	0.0691908	3.58138	0.000341789	0.0194163
PRR7	205.63	0.829874	0.0921402	3.58013	0.000343425	0.0194802
ENSG00000270178	2.30104	1.09261	0.165618	3.57817	0.000346004	0.0195973
ENSG00000279692	47.3019	0.966471	0.130432	3.57635	0.00034843	0.0197054
ADRA1A	172.667	-0.953748	0.126978	-3.57344	0.000352319	0.0198745
SHISA9	361.14	-1.17732	0.189549	-3.57334	0.000352463	0.0198745
RMI2	242.04	0.742636	0.0680589	3.56509	0.000363729	0.0204795
ENSG00000273664	0.610339	-1.45154	0.266978	-3.56412	0.000365074	0.0205249
CST5	6.43951	1.13548	0.178451	3.56107	0.00036935	0.0207347
TTC16	15.1732	0.870787	0.104207	3.55817	0.000373446	0.0209338
SST	12.0615	1.35101	0.239381	3.55504	0.000377924	0.0211538
CCDC83	19.9128	1.01754	0.145717	3.55164	0.000382844	0.0213977
ADCYAP1R1	59.6056	-0.940202	0.124099	-3.54718	0.000389375	0.0217309
RBFOX1	35.8492	-1.02639	0.148468	-3.54547	0.000391912	0.0218405
ENSG00000226780	0.746511	1.42861	0.262283	3.5405	0.000399373	0.0222238
ENSG00000258274	60.5436	-0.902948	0.113844	-3.53948	0.000400916	0.0222771
GRIN3B	18.1777	1.01469	0.14549	3.53764	0.000403713	0.0223999
UGT2B28	5.28443	1.24554	0.210777	3.5371	0.000404546	0.0224135
ZMYND10	195.287	0.99475	0.139907	3.53627	0.000405815	0.0224512
PTGIR	34.5637	0.844306	0.0973893	3.53536	0.000407221	0.0224963
PRDM12	9.12665	0.887275	0.109613	3.5331	0.000410719	0.022624
ENSG00000279127	4.43145	1.42936	0.263028	3.53332	0.000410374	0.022624
LINC02200	1.97613	1.33892	0.237825	3.52744	0.000419596	0.0230796
ENSG00000258077	0.777824	1.60121	0.312231	3.52691	0.000420441	0.0230928
CSAG2	1.22216	1.46856	0.274815	3.52442	0.000424409	0.0232772
ADAM18	2.01733	1.51639	0.288463	3.52348	0.000425912	0.023326
RNFT2	96.1718	0.785191	0.0810086	3.52051	0.000430725	0.0235558
ENSG00000267218	222.144	-1.21548	0.203327	-3.51885	0.000433427	0.0236696
NRG2	97.6908	-0.874003	0.10641	-3.51475	0.000440176	0.0240037
OPRK1	551.494	1.03995	0.153651	3.51415	0.000441163	0.0240232
SLC7A14	10.5501	-1.04679	0.155665	-3.51262	0.000443705	0.0241137
TNFRSF18	137.788	0.883939	0.10931	3.51239	0.000444089	0.0241137
MAGEC2	6.26047	2.53338	0.579618	3.50814	0.000451254	0.0244679
MARK2P15	7.66506	1.5374	0.295791	3.50721	0.000452827	0.0245183
NKAIN4	9.0377	0.981432	0.137286	3.50678	0.000453569	0.0245236
DGCR5.34203	93.3982	0.901624	0.11462	3.50395	0.000458404	0.0247499
PEBP4	1696.21	-1.02671	0.150362	-3.50297	0.000460102	0.0248065
ENSG00000272438	17.8623	1.04129	0.154608	3.50106	0.000463404	0.0249492
ENSG00000248362	2.05694	1.33752	0.239369	3.49887	0.000467238	0.0251201
ENSG00000275248	2.80625	1.14631	0.184774	3.49783	0.000469055	0.0251823
UGT2B11	5.12365	1.45684	0.273637	3.49674	0.000470983	0.0252503
KRT80	365.278	0.958674	0.131218	3.49551	0.000473156	0.0253311
SIGLEC10-AS1	0.832948	1.22827	0.20837	3.49508	0.000473921	0.0253365
B4GALNT4	1381.52	0.840332	0.0974524	3.49228	0.000478908	0.0255672
PAGE4	785.124	-1.01211	0.146673	-3.4915	0.000480308	0.0256061
MRPL40P1	2.69571	0.962933	0.132811	3.48566	0.000490923	0.0261355
CXCR2	27.7825	-0.980987	0.13802	-3.48491	0.000492306	0.0261726
GRAMD1A-AS1	2.16419	1.0527	0.158631	3.48415	0.000493696	0.0262099
HABP2	43.3569	1.16278	0.190423	3.48058	0.000500336	0.0265254
MDH1B	141.664	0.866039	0.105405	3.47269	0.000515267	0.0272692
ENSG00000274825	8.92359	0.931527	0.124273	3.47242	0.000515795	0.0272692
NOTUM	36.3439	0.983132	0.139266	3.46913	0.000522156	0.0275672
ENSG00000248927	51.1229	1.00266	0.144911	3.46874	0.000522913	0.027569
CTAG2	3.44038	2.36111	0.536787	3.46712	0.000526067	0.027697
MAGEC1	2.82632	2.6013	0.606718	3.46339	0.000533406	0.0280446
FGF19	2.41805	1.41713	0.265662	3.45224	0.000555943	0.0291893
INSRR	25.4807	-1.05435	0.16062	-3.45133	0.000557835	0.0292484
TBX5-AS1	69.9429	-1.03158	0.154073	-3.45019	0.000560183	0.029304
ENSG00000279494	1.28665	1.18169	0.197588	3.45007	0.000560434	0.029304
ENSG00000230454	129.968	0.806027	0.0887375	3.44868	0.000563335	0.0294153
CXCR5	4.90285	1.18468	0.199013	3.44038	0.000580892	0.0302906
ITGA11	884.599	0.835259	0.0974935	3.43878	0.000584347	0.0304291
ENSG00000260412	3.74055	-1.26166	0.221821	-3.43367	0.000595467	0.0309659
LINC02898	2.92461	1.05553	0.161929	3.43069	0.000602046	0.0312424
RAMACL	6.40849	-1.2025	0.20478	-3.43052	0.000602423	0.0312424
SLC32A1	0.873228	1.74878	0.364435	3.42662	0.000611137	0.0315716
ENSG00000231990	1.02024	1.4565	0.279142	3.42657	0.000611256	0.0315716
ENSG00000260777	1.32815	1.15054	0.189816	3.4272	0.000609831	0.0315716
LINC02321	3.35995	1.02119	0.152437	3.41904	0.000628418	0.0324141
TEKT4	23.6346	0.978402	0.140491	3.4052	0.000661146	0.0340562
TROAP-AS1	3.30755	1.08318	0.171357	3.40328	0.00066581	0.0342501
NRIR	6.30177	0.984718	0.142471	3.40223	0.000668377	0.0343358
COL6A5	3.03267	-1.45043	0.279434	-3.40126	0.000670767	0.0344123
AK5	851.346	0.96839	0.137816	3.39867	0.000677147	0.0345998
WFDC5	44.1156	1.231	0.215072	3.39888	0.000676617	0.0345998
GDF10	36.0194	-1.03558	0.157554	-3.39932	0.000675542	0.0345998
ENSG00000278884	0.747071	-1.59347	0.321936	-3.39654	0.000682443	0.0348238
CPA1	7.18231	-1.00816	0.14968	-3.39496	0.000686392	0.0349785
AUNIP	38.4772	0.719135	0.0647423	3.38474	0.000712468	0.0362588
FGF4	1.16285	2.45381	0.577361	3.38403	0.000714295	0.0363033
LINC02058	3.02478	-1.04738	0.161899	-3.38098	0.000722289	0.0366608
SCN4A	21.2334	-1.05505	0.164192	-3.38052	0.0007235	0.0366734
ENSG00000187951	75.984	0.74642	0.0730127	3.37503	0.000738089	0.0373632
ENSG00000253824	1.37843	1.2309	0.216864	3.37031	0.000750826	0.0379167
ENSG00000261410	1.02244	-1.43838	0.278429	-3.37025	0.000751014	0.0379167
TUNAR	36.8414	1.35109	0.252692	3.36811	0.000756863	0.0381615
RAB9B	228.601	-0.793417	0.0872017	-3.3648	0.000765981	0.0385703
TDRG1	0.648047	1.69154	0.354397	3.36216	0.000773341	0.0388895
TREML3P	1.86347	1.25865	0.226343	3.35175	0.000803022	0.0403289
LINC01666	2.99184	1.2293	0.217863	3.3475	0.000815444	0.0408988
SYT5	9.97747	1.02023	0.155622	3.34293	0.000828998	0.041524
CDC42EP5	1828.55	-0.927187	0.127811	-3.34234	0.000830739	0.0415566
IGHG4	1067.1	1.14111	0.191919	3.34054	0.000836154	0.0417726
CAPSL	34.0203	1.22916	0.218344	3.33949	0.00083932	0.0418759
LINC02064	1.3912	-1.318	0.245031	-3.33835	0.000842765	0.0419928
WASIR1	2.70599	1.33052	0.249639	3.3269	0.000878179	0.0436433
CCDC194	1.72121	1.23835	0.221923	3.32705	0.000877706	0.0436433
ENSG00000253217	2.87074	1.06408	0.16987	3.32066	0.000898044	0.0445724
FGF3	0.53846	1.96056	0.440009	3.31938	0.000902172	0.0447191
CIB3	3.23738	1.05657	0.167764	3.3176	0.000907937	0.0449464
ENSG00000236166	4.39388	-0.899552	0.120447	-3.31724	0.000909118	0.0449465
OAZ1P1	29.0832	-1.45889	0.289282	-3.31472	0.000917355	0.045295
ENSG00000226530	6.55385	-0.875233	0.113252	-3.31325	0.00092217	0.0454738
NRK	199.989	-0.917333	0.126063	-3.3105	0.000931284	0.0458639
HES5	6.00417	0.985574	0.146802	3.30768	0.000940727	0.0462692
HGFAC	20.9736	0.979542	0.145019	3.30676	0.000943811	0.0463611
ENSG00000271893	3.38723	-1.56745	0.323297	-3.30177	0.000960771	0.0471334
COL23A1	202.61	-0.84675	0.105091	-3.29952	0.000968515	0.0474523
ABCA12	25.2923	1.00314	0.152531	3.2986	0.000971684	0.0475464
IGLV3-1	110.411	1.1276	0.190294	3.29809	0.000973462	0.0475723
ENSG00000257891	16.3533	-1.17037	0.203387	-3.29605	0.00098055	0.0478574
ENSG00000255836	8.39482	1.14051	0.194389	3.29497	0.000984317	0.0479798
SNORD116-15	0.685954	1.60265	0.335069	3.29083	0.000998924	0.0486296
PARM1	8218.83	-0.738365	0.0724437	-3.29035	0.00100062	0.0486502
DPP4	13952	-0.806307	0.0931037	-3.28996	0.00100202	0.0486561
ENSG00000254043	0.878421	1.34669	0.258001	3.28172	0.00103176	0.0500365
IGLV3-25	230.422	1.14662	0.197172	3.27948	0.00103999	0.0503714
LINC00158	16.7943	-1.11726	0.188267	-3.27866	0.00104302	0.0504539
KISS1R	6.56159	1.08722	0.17918	3.27727	0.00104816	0.0505746
TEX19	1.68555	1.0821	0.177605	3.2775	0.00104731	0.0505746
ITPRID1	4.45256	-1.04134	0.165208	-3.27673	0.00105018	0.0506076
ENSG00000262712	21.4613	0.774663	0.0838726	3.27477	0.00105749	0.0508956
NLRP9	39.4454	-1.13924	0.195322	-3.27277	0.001065	0.0511927
GAPDH-DT	4.17453	0.943855	0.135782	3.26889	0.00107971	0.0518343
PTK6	810.806	0.911158	0.12589	3.26601	0.00109074	0.0522977
TBX5	136.943	-0.955911	0.13963	-3.26513	0.00109412	0.052394
CFD	1265.27	-0.925573	0.130414	-3.26324	0.00110147	0.05268
MYO1H	23.5617	0.861153	0.111005	3.25347	0.00114003	0.0544559
ENSG00000266711	3.65511	1.39276	0.274489	3.25244	0.00114417	0.0545853
EMX2OS	42.6609	-0.98194	0.148263	-3.25058	0.00115168	0.0548749
ENSG00000250685	7.84517	-1.03532	0.164704	-3.25021	0.00115318	0.0548777
HNRNPA1P57	48.1998	1.3641	0.266135	3.24686	0.00116685	0.0554588
MAB21L2	12.2783	0.964623	0.143136	3.24602	0.0011703	0.0555534
ENSG00000231057	3.97687	1.19868	0.2153	3.24515	0.00117387	0.0556538
FMR1NB	1.18022	1.29891	0.246277	3.24395	0.00117884	0.0558198
MIR133A1HG	17.1769	-0.961798	0.142583	-3.23879	0.00120037	0.0567688
LRTM2	6.22292	1.07856	0.178713	3.23734	0.00120649	0.0569876
ENSG00000272953	35.0505	0.851582	0.10887	3.22938	0.00124059	0.0585257
ZWINT	582.523	0.741867	0.0750274	3.22372	0.00126537	0.0594425
ADGRG4	0.866669	-1.38569	0.27476	-3.22352	0.00126626	0.0594425
ENSG00000272988	0.639583	1.51838	0.315867	3.22407	0.00126384	0.0594425
ENSG00000277270	3.9426	-0.954049	0.14083	-3.2241	0.00126368	0.0594425
APLNR	267.051	0.859565	0.111653	3.22037	0.00128026	0.0600256
ENSG00000280425	1.60643	1.04805	0.17123	3.20067	0.0013711	0.0642061
ENSG00000243081	2.36432	1.23231	0.229105	3.19641	0.00139148	0.0650802
IGKC	9179.5	1.05688	0.174427	3.19263	0.00140983	0.0658577
ARHGAP20	206.585	-0.811788	0.0976946	-3.19145	0.00141559	0.0660458
H3-2	4.41502	-1.10824	0.190707	-3.18939	0.00142574	0.0663569
ENSG00000279314	9.95741	0.928753	0.134429	3.18944	0.00142549	0.0663569
ENSG00000267505	170.43	-0.847864	0.109093	-3.18868	0.00142925	0.0664393
ATP12A	165.376	1.20487	0.221325	3.18476	0.00144873	0.0672629
XRCC2	113.685	0.724122	0.0704772	3.18006	0.00147247	0.0682817
PRAMEF12	0.480641	1.83188	0.419148	3.1776	0.00148499	0.0687786
ENSG00000241838	15.802	-1.06496	0.178062	-3.1728	0.00150976	0.0698411
CPS1	161.313	1.05222	0.174145	3.17105	0.00151891	0.0701791
RNVU1-21	6.03816	0.832229	0.10483	3.16923	0.00152845	0.0705344
SLC14A1	2748.57	-0.942792	0.139936	-3.16425	0.00155484	0.0716655
TLX2	1.95915	1.18863	0.217999	3.15886	0.00158388	0.0729157
ENSG00000281566	0.742222	2.38347	0.596789	3.15601	0.00159943	0.0735429
OR2T10	2.62857	-1.69118	0.377533	-3.15516	0.0016041	0.0736686
GLB1L3	2326.87	-0.958415	0.145367	-3.15351	0.0016132	0.0739974
HNF1A-AS1	32.0211	1.36729	0.275306	3.15029	0.00163108	0.0747278
ENSG00000267079	1.63604	-1.09934	0.190287	-3.14969	0.00163446	0.0747929
ENSG00000224251	1.48006	1.11633	0.195712	3.14917	0.00163733	0.0748341
LYPLAL1-AS1	4.12531	-1.07906	0.183999	-3.14707	0.00164915	0.0752601
RHOXF1P1	27.5602	1.07261	0.181964	3.14681	0.0016506	0.0752601
MCF2	20.9626	-0.869641	0.117528	-3.14512	0.00166017	0.075516
LINC00659	0.901009	1.22772	0.231355	3.14547	0.00165819	0.075516
ASIC4	8.9247	0.891504	0.124544	3.1435	0.00166938	0.0757539
CCDC169	238.122	-1.04913	0.174679	-3.14367	0.00166842	0.0757539
PRR16	1516.87	0.889224	0.123879	3.14198	0.00167812	0.07606
TMEM105	46.6164	1.07523	0.183138	3.14098	0.00168384	0.0761654
KLK12	680.411	1.11048	0.194365	3.14088	0.00168444	0.0761654
IGHV1-3	5.51705	1.24444	0.237079	3.14004	0.00168927	0.0762936
ENSG00000231916	39.1058	1.05045	0.175468	3.13703	0.00170668	0.0769886
ENSG00000230499	2.32883	0.906657	0.129653	3.13651	0.00170971	0.0770338
SNX18P9	0.98297	-1.12595	0.199901	-3.13131	0.00174029	0.0783191
CLEC18C	2.36606	1.09522	0.190111	3.13092	0.00174257	0.0783292
ENSG00000274356	6.62874	0.911809	0.131622	3.12873	0.00175563	0.0788235
NEUROG3	0.770826	1.49158	0.317101	3.127	0.00176599	0.0791022
LINC00355	1.3134	1.97387	0.471318	3.12712	0.00176525	0.0791022
ENSG00000261334	1.88852	1.17128	0.214899	3.12367	0.0017861	0.079909
C11orf87	3.03652	-1.23905	0.236837	-3.1205	0.00180542	0.0806787
ENSG00000234352	3.30622	1.64059	0.366027	3.11614	0.00183238	0.081706
ENSG00000249690	2.38562	1.11553	0.197533	3.11609	0.00183269	0.081706
C5orf46	23.4394	1.06662	0.181898	3.11505	0.00183912	0.0818085
ENSG00000263618	0.736365	1.92238	0.456618	3.11503	0.00183929	0.0818085
CDY7P	0.651777	1.47141	0.312174	3.11178	0.00185965	0.0826181
IGKV1-17	74.5589	1.0958	0.191621	3.10925	0.00187564	0.0832314
ADGRD2	12.9685	-1.02793	0.170006	-3.10533	0.00190066	0.0841455
LINC01588	114.635	0.782959	0.0911186	3.10539	0.00190028	0.0841455
ENSG00000260951	2.41048	1.36874	0.279882	3.10396	0.00190947	0.0844374
CALML5	4.99411	1.18872	0.221993	3.10243	0.0019194	0.0847785
ENSG00000249780	10.6008	-0.996527	0.160192	-3.09957	0.00193801	0.0855011
ENSG00000232578	4.011	0.977999	0.15429	3.09805	0.00194798	0.0858418
ENSG00000238282	0.52249	-1.38685	0.286387	-3.09668	0.00195701	0.0861402
ODAD1	55.9358	0.939087	0.141906	3.09422	0.00197334	0.0867587
CR2	53.1681	1.22431	0.234133	3.09357	0.00197766	0.0868484
FIRRE	27.9898	1.06082	0.181439	3.09093	0.00199534	0.0875031
EPHA5-AS1	45.0467	-0.957403	0.147996	-3.09065	0.00199716	0.0875031
ENSG00000205414	2.32184	1.0214	0.168888	3.08725	0.00202021	0.0884113
MYLK	28913.4	-0.814188	0.101873	-3.08411	0.00204164	0.0892468
PAK3	169.085	-0.806837	0.0995072	-3.08356	0.00204537	0.0893076
ACP3	268146	-0.849659	0.113595	-3.07812	0.00208309	0.0904621
TLX1	3.39584	1.16297	0.215315	3.07906	0.00207652	0.0904621
SULT6B1	0.773115	1.23554	0.23901	3.07744	0.0020879	0.0904621
COLEC10	3.34262	-1.13447	0.206177	-3.07732	0.00208872	0.0904621
IGFL2	4.33094	1.01287	0.166677	3.07702	0.0020908	0.0904621
ENSG00000214248	11.3317	0.831185	0.107565	3.07892	0.00207751	0.0904621
ENSG00000268889	0.458957	1.20605	0.229451	3.07714	0.00208999	0.0904621
CSAG3	2.28934	1.26867	0.249802	3.07712	0.00209014	0.0904621
TMEM130	342.052	0.841683	0.111107	3.07526	0.00210318	0.0907917
ENSG00000274979	48.1099	1.04564	0.177424	3.07532	0.0021028	0.0907917
ENSG00000280429	8.15495	-0.914904	0.134933	-3.0749	0.00210574	0.0907993
ENSG00000279655	0.942318	1.28614	0.25582	3.07303	0.00211899	0.0912674
SCHLAP1	541.937	1.24113	0.241501	3.06884	0.00214893	0.0924526
ACTBP12	11.26	-1.36771	0.282948	-3.06669	0.00216444	0.0930147
IGHV3-21	130.014	1.0942	0.19399	3.06305	0.00219091	0.0940463
PTGDS	8895.19	-0.865366	0.119353	-3.06122	0.00220439	0.0945183
ENSG00000272555	8.92336	-0.968945	0.153219	-3.06062	0.00220881	0.0946014
PLA2G2E	0.945402	1.49986	0.326869	3.05891	0.00222142	0.0949285
ENSG00000229224	0.578971	-1.15797	0.215076	-3.05922	0.00221914	0.0949285
CCNO	418.699	0.852391	0.11522	3.05842	0.00222505	0.0949771
C19orf67	6.79525	0.904025	0.132141	3.05752	0.00223176	0.0950152
PCGEM1	1838.96	-1.14473	0.210883	-3.0573	0.00223342	0.0950152
TPSP2	5.69105	1.17271	0.219988	3.05796	0.00222848	0.0950152
ENSG00000259457	567.924	1.0317	0.173937	3.05685	0.00223675	0.0950505
LINC02421	2.33767	0.957123	0.14964	3.05482	0.00225199	0.0955915
LINC02223	2.46303	1.18328	0.223749	3.05376	0.00225991	0.0958213
MIR1-1HG-AS1	116.211	-0.852172	0.115382	-3.05222	0.00227155	0.0962078
IGKV1-27	62.8913	1.07884	0.189974	3.04695	0.00231173	0.097801
SYNM	11597.9	-0.822317	0.10603	-3.03986	0.00236686	0.100022
DRD5	5.07374	-0.949647	0.147991	-3.03833	0.00237891	0.10042
SSPOP	388.609	0.793733	0.0969088	3.03103	0.00243723	0.102768
LINC01758	3.44824	1.18334	0.225695	3.02771	0.00246415	0.103788
IGHV1-69	30.7915	1.14424	0.212904	3.02594	0.00247859	0.104281
ZFPM2-AS1	1.97895	1.13083	0.208543	3.02493	0.00248692	0.104517
OR51A7	2.47833	-1.20629	0.233526	-3.02448	0.00249063	0.104557
PNOC	9.98604	1.03196	0.176023	3.02214	0.00250997	0.105253
HAGLROS	48.4652	0.962802	0.153191	3.02108	0.00251873	0.105504
CCDC144NL	16.6305	1.09122	0.195729	3.0206	0.00252278	0.105558
PCYT1B	63.6106	-0.83439	0.11081	-3.0177	0.00254705	0.106457
OTOP3	4.70818	1.2596	0.251835	3.01628	0.00255899	0.106838
COBLP1	0.554286	1.46359	0.319954	3.01165	0.00259833	0.108362
GLRA3	4.64856	1.31749	0.271502	3.01099	0.00260401	0.108481
DUSP5P1	6.74863	1.07022	0.189417	3.01041	0.00260891	0.108566
TENT5B	424.417	-0.838812	0.112612	-3.00866	0.00262403	0.109076
ENSG00000233824	0.85804	1.86944	0.455487	3.00654	0.00264239	0.10972
VAX1	6.24906	1.32243	0.273603	3.00593	0.00264766	0.109819
TPTE2P2	15.4104	-0.957596	0.152346	-3.00366	0.00266752	0.110522
ENSG00000256995	1.21811	-1.18712	0.229067	-2.99964	0.00270297	0.11187
FAM13C	1190.98	-0.774309	0.0914833	-2.99846	0.0027135	0.112184
C8orf88	84.7888	-0.791768	0.0974603	-2.99371	0.00275606	0.113819
SLC2A6	140.129	0.766046	0.0888996	2.99266	0.00276562	0.113967
RPSAP1	21.8985	0.923085	0.141374	2.99266	0.00276557	0.113967
TMEM132C	101.196	-0.895921	0.132404	-2.99026	0.00278742	0.114742
F12	206.192	0.828092	0.109786	2.98846	0.00280383	0.115293
ANGPTL1	187.55	-0.845546	0.11564	-2.98813	0.00280691	0.115295
CD300LG	28.8154	-0.923869	0.141894	-2.98722	0.00281526	0.115513
TRGV6	7.07018	-1.16329	0.222067	-2.98687	0.00281852	0.115523
KCNG4	0.918417	-1.14977	0.217617	-2.98585	0.0028279	0.115783
ENSG00000274270	26.4954	0.823825	0.108515	2.98415	0.00284371	0.116305
OR8G5	0.809783	1.60671	0.370979	2.98322	0.00285234	0.116533
FCRL2	18.1019	1.07124	0.191715	2.97964	0.00288591	0.117779
ENSG00000250874	0.64014	2.17229	0.561686	2.97727	0.00290829	0.118565
ENSG00000228559	10.4562	-1.19217	0.232544	-2.97653	0.00291534	0.118725
LINC02408	2.02622	0.992374	0.165513	2.97483	0.00293151	0.119174
ENSG00000248515	3.04134	1.3663	0.29122	2.97472	0.00293261	0.119174
ENSG00000267034	3.30116	0.957701	0.154069	2.97075	0.00297072	0.120594
MYBPH	23.6149	-1.48956	0.333765	-2.96483	0.0030285	0.122809
LINC00251	1.06835	1.48039	0.331069	2.96128	0.00306363	0.124101
ST3GAL3-AS1	2.21597	-1.38952	0.300435	-2.96077	0.00306869	0.124175
LRRC37A9P	2.12989	1.00661	0.171183	2.95946	0.00308175	0.124571
ENSG00000229395	2.15451	1.32863	0.28038	2.95537	0.00312291	0.126101
ENSG00000234810	3.86974	-0.873811	0.126546	-2.95395	0.00313738	0.126551
NECAB1	202.672	-0.778705	0.0944737	-2.95007	0.00317698	0.12793
PPP1R1C	21.983	-1.05981	0.18977	-2.94995	0.00317827	0.12793
SRL	157.45	-0.875249	0.127235	-2.94926	0.0031854	0.128081
MSLNL	2.4637	1.09991	0.203449	2.94871	0.003191	0.128171
ENSG00000270571	34.6186	0.830577	0.112167	2.9472	0.00320667	0.128665
NKX6-1	50.1097	1.1524	0.221512	2.94521	0.00322734	0.129358
CPNE9	4.89676	0.864287	0.123717	2.94451	0.00323462	0.129514
ENSG00000271659	16.7622	0.830299	0.112307	2.94105	0.00327104	0.130835
LINC00866	0.730466	1.28528	0.267378	2.93696	0.0033145	0.132434
BARX1-DT	0.61079	1.47601	0.332395	2.93628	0.00332171	0.132583
FAT2	431.014	-0.882374	0.130244	-2.93583	0.00332652	0.132636
WDR97	159.514	0.843765	0.117141	2.93462	0.0033396	0.133019
HSPB3	36.9592	-1.22441	0.247109	-2.93152	0.00337304	0.13421
ENSG00000266289	4.62212	0.819041	0.108878	2.93027	0.00338665	0.134611
SLC5A10	6.076	0.846076	0.118139	2.92941	0.00339603	0.134844
ENSG00000267405	115.878	-0.834186	0.114206	-2.92615	0.00343181	0.136122
ENSG00000250315	0.640902	-1.19557	0.237786	-2.9252	0.00344235	0.136399
ENSG00000257341	0.925702	1.1007	0.205394	2.92461	0.00344888	0.136515
VAX2	77.651	0.86191	0.123787	2.92365	0.00345958	0.136797
Y_RNA.40479	1.23552	2.10568	0.549491	2.92212	0.00347661	0.137328
FGF20	5.78926	1.0162	0.17671	2.92115	0.00348741	0.137612
IGHV1-69D	82.3835	1.07594	0.197244	2.91994	0.003501	0.138005
ADAM7	179.469	1.18159	0.233483	2.9192	0.00350926	0.138045
ENSG00000250259	0.463824	1.92018	0.486457	2.91943	0.00350671	0.138045
NTRK3	223.498	-0.810109	0.106256	-2.9185	0.00351717	0.138214
SPATC1	11.6528	0.802845	0.103882	2.91527	0.0035538	0.139509
COL11A2	78.7251	0.775746	0.0947382	2.9106	0.0036073	0.141464
IGLV1-44	203.992	1.01542	0.177122	2.90997	0.00361461	0.141605
ENSG00000203971	7.64779	1.13878	0.219627	2.9085	0.0036317	0.142129
CES3	116.752	1.01206	0.176174	2.90656	0.00365424	0.142864
ENSG00000233479	0.615694	1.83239	0.45901	2.90276	0.00369892	0.144463
TCP10L3	0.593508	-1.29476	0.273948	-2.90112	0.00371837	0.144939
CCDC166	0.790983	1.25296	0.259543	2.90108	0.00371874	0.144939
BBOX1	41.6541	0.910466	0.141577	2.89924	0.00374064	0.145644
ERVFRD-1	12.7162	-0.88832	0.134082	-2.89613	0.00377792	0.146946
LINC01342	9.8388	0.955384	0.157412	2.89294	0.00381658	0.148298
ENSG00000260679	1.3157	1.0666	0.196066	2.88984	0.0038544	0.149615
ENSG00000276012	1.39389	1.0829	0.201896	2.88711	0.00388795	0.150764
LINC02201	0.752047	1.23669	0.255221	2.88649	0.00389571	0.150911
SCN7A	578.323	-0.807545	0.106606	-2.88486	0.00391588	0.151539
LINC01087	22.6073	1.11035	0.211627	2.88409	0.00392552	0.151757
IGF2BP3	3.39437	0.963465	0.160734	2.88343	0.00393368	0.151888
LMNTD2-AS1	201.097	0.841454	0.11843	2.88318	0.00393686	0.151888
LINC01614	4.92029	0.921847	0.146697	2.87564	0.00403213	0.155406
ENSG00000261693	31.6095	0.781769	0.0980478	2.87379	0.00405573	0.156158
SMR3B	2.44583	-1.97656	0.514558	-2.86956	0.00411044	0.158105
SNAI2	615.057	-0.79998	0.104689	-2.86543	0.0041645	0.160022
PON3	15.616	-0.904497	0.141188	-2.86495	0.00417081	0.160104
ENSG00000233542	2.17297	1.03528	0.186867	2.86451	0.00417652	0.160162
CELA3A	1.76702	1.42837	0.324465	2.86122	0.00422017	0.161673
IL1F10	1.67058	1.10814	0.212847	2.85718	0.00427428	0.163581
AGR3	487.19	0.995566	0.173704	2.85294	0.00433175	0.165614
IGKV2D-28	0.747912	1.60403	0.387063	2.85233	0.00434	0.165763
CDKN2C	609.975	0.705648	0.072199	2.84835	0.00439469	0.167684
RHAG	11.9488	1.12743	0.220414	2.84659	0.00441908	0.168446
MYH11	143652	-0.80949	0.108924	-2.84135	0.00449224	0.171064
ENSG00000260710	3.93222	1.07197	0.201619	2.83688	0.00455574	0.173309
ENSG00000227917	1.14292	1.6131	0.392586	2.83529	0.00457835	0.173995
ZNF663P	108.965	-0.773145	0.0964703	-2.83139	0.00463458	0.175957
DNAH3	28.1444	0.957297	0.161563	2.83045	0.00464824	0.1763
HOXC13	12.1152	1.12462	0.220718	2.82994	0.00465572	0.176408
KRT83	6.09097	1.03516	0.189273	2.82744	0.00469211	0.177611
ESPNL	43.8775	-0.880018	0.134436	-2.82676	0.00470216	0.177815
ENSG00000265751	1.71822	-2.06332	0.553308	-2.82541	0.00472204	0.178389
KCNE1	5.36098	0.924897	0.150453	2.82411	0.0047412	0.178759
C9orf163	43.2912	0.754127	0.0899751	2.82442	0.00473664	0.178759
GINS4	85.719	0.725459	0.0799078	2.82149	0.00478006	0.180046
ENSG00000279622	14.1053	-0.83037	0.117138	-2.82035	0.00479717	0.180512
ENSG00000254006	3.31173	-0.841427	0.121105	-2.81927	0.00481326	0.180939
LINC02576	2.25793	1.00165	0.177969	2.81874	0.0048212	0.181058
FAM131B	55.4979	0.80975	0.110021	2.81537	0.00487213	0.182791
CAV3	11.9793	-0.963213	0.164582	-2.81449	0.00488552	0.183113
ADAMTS14	28.5665	0.803488	0.107903	2.8126	0.00491425	0.183829
RNU6-2	1.93997	0.99647	0.17651	2.81271	0.00491262	0.183829
KIFC2	1232.17	0.747449	0.0879926	2.81216	0.00492108	0.183904
ENSG00000250081	0.861907	1.13226	0.224924	2.81099	0.00493888	0.184388
OGN	1461.44	-0.797175	0.105833	-2.80796	0.00498568	0.185953
ATP6V0A4	31.1162	-1.05235	0.196752	-2.80734	0.0049953	0.18613
ENSG00000254933	1.63006	1.08464	0.208506	2.80393	0.00504845	0.187927
GALNT9	27.6067	-0.831439	0.118241	-2.80307	0.00506179	0.188239
MEP1A	9.40386	0.951768	0.161239	2.80186	0.00508087	0.188581
ADAM29	1.1497	1.15826	0.234911	2.80216	0.00507617	0.188581
DCC	17.0284	-0.95747	0.163402	-2.79966	0.00511566	0.189688
LINC01208	4.38337	1.17428	0.240875	2.7993	0.00512135	0.189714
NKX6-3	5.41891	1.00466	0.180451	2.79666	0.00516336	0.191084
SLC22A7	3.94173	-0.968977	0.167785	-2.79511	0.00518819	0.19181
LINC01926	70.6033	-0.80876	0.110476	-2.79481	0.00519303	0.19181
TBC1D27P	8.17787	1.05039	0.196974	2.79425	0.00520204	0.191957
LINC01135	34.0031	-0.755398	0.0914678	-2.79222	0.00523474	0.192977
TMEM114	1.44963	1.19524	0.249221	2.78965	0.00527647	0.194255
ENSG00000272971	17.1714	-0.818647	0.114233	-2.78946	0.0052796	0.194255
FOXI1	78.4027	-1.19018	0.247473	-2.78889	0.00528885	0.194407
CLCA1	1.50142	1.52795	0.368985	2.78588	0.00533825	0.196034
ABO	372.315	-0.89848	0.14311	-2.78442	0.00536232	0.196728
SELENOV	8.53929	-1.04223	0.194766	-2.78403	0.00536882	0.196778
LINC01187	8.29537	-1.21538	0.257137	-2.7821	0.00540084	0.197761
ZNF541	42.2158	0.823653	0.116435	2.7797	0.00544095	0.199038
ENSG00000279376	1.0022	1.36811	0.312493	2.77801	0.00546924	0.199882
LINC01204	1.09582	-0.997589	0.179244	-2.77605	0.00550244	0.20071
PIGCP2	0.817989	1.78816	0.464026	2.77605	0.00550244	0.20071
ANKRD36BP2	15.9085	0.968836	0.169083	2.77281	0.00555744	0.202522
STAG1-DT	4.72026	0.906323	0.146616	2.77134	0.0055827	0.203248
TBR1	1.0709	1.09128	0.213576	2.76849	0.00563173	0.204797
IGLV6-57	143.686	1.0598	0.202222	2.76824	0.00563597	0.204797
POU2F1-DT	14.8298	0.794562	0.106459	2.76692	0.0056589	0.205434
BSG-AS1	81.7013	0.781356	0.101822	2.76322	0.00572339	0.207578
HBQ1	6.88658	0.991418	0.178136	2.75867	0.00580365	0.210289
SCN2B	82.6833	-0.805206	0.110819	-2.7541	0.0058853	0.213045
LMX1A	1.55208	1.23569	0.267293	2.75239	0.00591619	0.213757
FEM1AP2	1.48097	1.17966	0.246913	2.75263	0.0059119	0.213757
TAFA4	84.9093	-0.845042	0.125448	-2.75047	0.00595102	0.214807
LAMP5-AS1	3.6268	1.14623	0.23498	2.75017	0.00595652	0.214807
ENSG00000272729	2.56536	0.984673	0.176366	2.7481	0.00599415	0.215959
ENSG00000257826	0.472161	1.67172	0.426588	2.74674	0.00601917	0.216656
ROS1	11.3218	0.995937	0.180678	2.74487	0.00605351	0.217686
IGKV1D-39	1.46718	1.25428	0.274843	2.74442	0.00606183	0.21778
ENSG00000241720	3.80603	-0.835558	0.122511	-2.739	0.00616264	0.221193
IGHEP1	0.806934	1.298	0.291445	2.73807	0.00618003	0.221609
BGN	14867.4	0.727523	0.0831912	2.73494	0.00623912	0.223518
SLC45A2	457.199	1.02259	0.191485	2.72917	0.00634939	0.227254
GPC2	73.7778	0.761925	0.0960056	2.72822	0.00636764	0.227694
SHISAL1	335.081	-0.796346	0.108778	-2.72432	0.00644347	0.23019
MIR148A	10.7312	0.836066	0.123389	2.72363	0.00645692	0.230454
ENSG00000255160	0.646776	1.29311	0.291655	2.71933	0.00654137	0.23325
ENSG00000231193	0.797986	1.07576	0.21192	2.71688	0.0065901	0.234768
SLPI	1435.4	0.924156	0.15619	2.71564	0.00661473	0.235425
LINC00993	31.8392	1.62315	0.414249	2.71128	0.00670231	0.23832
ENSG00000228793	26.8789	-1.14228	0.237019	-2.70982	0.00673198	0.239152
SPRR2F	1.54232	1.58387	0.400174	2.70849	0.00675909	0.239891
ENSG00000261245	0.859983	1.0637	0.208349	2.70557	0.00681866	0.24178
ADAMTS2	729.387	0.761079	0.0965554	2.70392	0.0068526	0.242758
PLIN1	106.199	0.760845	0.0964965	2.70315	0.00686854	0.24294
SUPT20HL1	1.84078	-0.900773	0.148267	-2.70306	0.0068705	0.24294
LINC02899	24.7737	-1.25304	0.278632	-2.70263	0.00687939	0.243029
C6orf118	19.8098	0.996712	0.184027	2.69913	0.00695203	0.245368
ENSG00000224842	3.36413	1.00833	0.18851	2.69656	0.00700603	0.246705
ENSG00000269694	2.19604	0.885686	0.143037	2.6964	0.00700933	0.246705
ENSG00000273056	4.09128	0.845841	0.128256	2.69649	0.00700743	0.246705
TRGV7	57.359	-1.02795	0.195903	-2.69496	0.00703963	0.247401
ST3GAL1-DT	21.9611	0.796711	0.110116	2.69454	0.00704858	0.247401
ENSG00000275329	9.00787	0.801892	0.112029	2.69477	0.00704381	0.247401
FAM83D	622.743	0.804147	0.112999	2.6916	0.00711106	0.249365
FCRL4	1.6948	1.30451	0.29937	2.68735	0.00720219	0.252096
VN1R53P	1.67968	1.87537	0.511741	2.68763	0.00719615	0.252096
ENSG00000258162	185.622	1.26485	0.284733	2.68621	0.00722668	0.252722
IGLV2-18	17.3067	1.07546	0.214338	2.68482	0.00725679	0.253542
VTRNA1-2	1.91876	1.24246	0.276617	2.68406	0.0072733	0.253886
LINC02692	3.47022	-0.976573	0.177581	-2.68369	0.00728136	0.253935
KCNAB1	671.227	-0.773036	0.101804	-2.68197	0.00731894	0.255012
SLC24A2	51.8168	1.01138	0.190742	2.68098	0.00734059	0.255533
PAGE2B	1.26396	1.06992	0.212645	2.68013	0.00735931	0.255951
ESPNP	2.69663	1.01082	0.190697	2.67869	0.00739104	0.25682
ENSG00000227914	1.6442	-0.909524	0.15308	-2.67524	0.00746766	0.259246
GPAA1P2	1.06083	1.04987	0.205614	2.6743	0.00748845	0.259731
S100P	904.654	0.993024	0.184451	2.67293	0.00751927	0.260563
ENSG00000268505	37.8316	-0.801325	0.112757	-2.67234	0.00753246	0.260783
LINC00698	0.854909	1.31214	0.304062	2.67096	0.00756345	0.261619
DSCR8	1.14071	1.67319	0.439327	2.67043	0.00757538	0.261794
BAGE2	1.00752	1.77097	0.476117	2.66945	0.00759766	0.262326
AHSG	3.76173	1.39733	0.336297	2.66827	0.00762418	0.263003
CEP72-DT	5.86935	0.92875	0.160758	2.66705	0.00765207	0.263727
GSTM5	503.322	-0.777107	0.103931	-2.66626	0.00767004	0.264107
MIR4435-2HG	207.654	0.704125	0.0765885	2.66522	0.00769385	0.264688
HSD3BP2	0.947697	1.36861	0.326141	2.66328	0.00773819	0.265973
ACER1	47.3113	-0.838482	0.12714	-2.66227	0.00776146	0.266533
TTC9-DT	1.78317	0.995273	0.186093	2.66143	0.00778096	0.266962
LRRC31	258.467	0.985122	0.182448	2.65896	0.00783823	0.267722
RNU6-45P	0.999124	1.001	0.188336	2.66016	0.00781037	0.267722
LINC01767	8.06411	0.898916	0.150002	2.65941	0.00782778	0.267722
ENSG00000224984	3.01203	-0.943083	0.166624	-2.65918	0.00783307	0.267722
RNU4ATAC	6.13002	0.913891	0.155629	2.65948	0.00782622	0.267722
LINC01996	3.3465	-1.05756	0.209745	-2.65828	0.00785396	0.268019
IGKV1-39	3.41106	1.24315	0.279773	2.65627	0.00790107	0.269385
LINC02806	2.147	0.90147	0.151163	2.65586	0.00791056	0.269468
ENSG00000259353	5.92773	-0.790782	0.109556	-2.6542	0.00794977	0.270562
HNRNPH1P3	1.8697	-0.974492	0.179009	-2.65066	0.00803358	0.27317
ASZ1	2.39446	1.20413	0.2658	2.64912	0.00807024	0.273441
IGKV4-1	579.987	0.96804	0.17664	2.64968	0.0080568	0.273441
AKAP17BP	1.62539	-1.01284	0.19354	-2.6498	0.00805406	0.273441
LINC02516	8.30053	0.79964	0.113098	2.64938	0.00806401	0.273441
RHPN1	1874.25	0.715988	0.0815674	2.64796	0.00809783	0.273772
TAC3	3.47126	0.989741	0.184961	2.64781	0.00810154	0.273772
H3C11	0.83142	1.32039	0.309826	2.6479	0.00809928	0.273772
PI16	610.642	-0.981435	0.181848	-2.64745	0.00811003	0.273816
ECEL1	35.9047	0.861229	0.136537	2.64565	0.00815342	0.275037
KCNQ2	201.726	1.02468	0.198347	2.64524	0.00816332	0.275128
PTPRT	1286	0.928672	0.162073	2.64492	0.00817091	0.27514
IGHJ3P	1.81511	1.23495	0.278264	2.6412	0.00826127	0.277938
GAD1	105.066	0.774006	0.103767	2.64059	0.00827606	0.27819
OVOL1-AS1	1.90711	0.927166	0.161792	2.64021	0.00828543	0.278259
DYNLL2-DT	0.900113	1.1139	0.23273	2.63784	0.0083437	0.279969
RNVU1-3	6.62875	0.853251	0.133977	2.63665	0.00837297	0.280704
LINC02475	5.16448	1.36546	0.328306	2.63615	0.00838531	0.280871
TEX41	10.4561	0.822618	0.122594	2.63159	0.00849873	0.284171
ENSG00000274308	11.8451	0.896784	0.150762	2.63187	0.0084917	0.284171
KRT76	0.698371	-1.50878	0.3834	-2.63113	0.00851006	0.2843
SLC22A10	51.3057	0.967406	0.177715	2.63008	0.00853639	0.28493
CFC1B	0.96963	-1.32273	0.312851	-2.62977	0.0085442	0.284941
APOBEC3AP1	12.0951	1.32207	0.312642	2.62943	0.00855283	0.28498
FGB	15.3055	1.62698	0.429668	2.6229	0.0087185	0.290246
LINC01833	0.749027	1.21357	0.27212	2.62226	0.00873484	0.290536
IFITM5	1.12666	1.0819	0.221965	2.62159	0.00875203	0.290854
CFAP47	18.8152	0.907883	0.155672	2.62014	0.00878938	0.291841
CER1	0.933916	1.18209	0.260408	2.61931	0.00881069	0.292294
HMGB3P7	0.559414	1.28433	0.299632	2.61764	0.008854	0.293475
PDE3A-AS1	0.957089	1.08371	0.223257	2.61451	0.00893548	0.295919
CDYL-AS1	0.568597	1.30156	0.306709	2.61341	0.00896442	0.29662
PRKAG2-AS1	598.309	0.705293	0.0785656	2.61301	0.00897482	0.296706
ENSG00000236556	0.69607	-1.10253	0.230652	-2.6123	0.0089936	0.29707
CRIP1	70.0592	0.798828	0.114507	2.60969	0.00906253	0.299087
FAM124A	324.568	-0.720643	0.0845908	-2.60835	0.0090979	0.299994
CNTFR	134.649	-0.818072	0.122057	-2.60592	0.00916285	0.301354
HNF1A	61.0261	1.16036	0.2534	2.606	0.00916058	0.301354
ENSG00000259798	1.27023	1.02563	0.201682	2.60624	0.00915433	0.301354
TIGD3	46.5117	0.689958	0.0729648	2.60342	0.00922982	0.303295
ENSG00000250658	10.4475	1.02369	0.201274	2.60187	0.00927175	0.30441
FAM83B	59.1147	-0.885746	0.148307	-2.60099	0.00929544	0.304926
OR7A5	8.89277	-0.890104	0.15	-2.60068	0.00930382	0.304938
ANKRD30B	8.85267	1.05465	0.213322	2.60004	0.00932121	0.305246
NRSN1	8.32322	0.880558	0.146495	2.59776	0.00938339	0.307018
UGT2A3	1.33288	1.61419	0.428988	2.59725	0.0093974	0.307213
TRGV4	17.8353	-0.92362	0.163305	-2.59403	0.00948569	0.309833
GRIK1	192.714	0.923205	0.163231	2.59267	0.00952344	0.3108
SIX3	1.89035	1.02131	0.201159	2.59154	0.00955475	0.311555
BBC3	331.819	0.670149	0.0656801	2.59057	0.00958174	0.312168
PLCL1	499.408	-0.776981	0.107021	-2.5881	0.0096508	0.313229
TMEM163	31.3814	0.749864	0.0965213	2.5887	0.00963395	0.313229
RIPPLY3	121.55	0.734804	0.090697	2.58888	0.0096289	0.313229
DDX11L8	0.574357	1.10037	0.231988	2.58793	0.00965538	0.313229
ATP6V1FNB	71.3028	0.688504	0.0728356	2.58808	0.00965128	0.313229
C17orf99	5.97908	0.805663	0.118169	2.58666	0.00969113	0.313854
ENSG00000260498	0.609981	1.13186	0.244254	2.58689	0.00968458	0.313854
ENSG00000272328	1.7788	1.42496	0.357634	2.58632	0.00970057	0.313893
PCDH7	1078.6	-0.760619	0.10085	-2.58422	0.00975988	0.315277
GPR137C	98.7031	0.712846	0.0823597	2.58435	0.00975635	0.315277
CYTOR	135.433	0.735009	0.0909627	2.58358	0.0097781	0.315331
LINC01287	2.86402	1.00651	0.196043	2.5837	0.00977479	0.315331
ENSG00000260253	2.04648	1.05135	0.21347	2.58282	0.0097997	0.315761
KCNE5	7.45135	-0.853715	0.136993	-2.582	0.00982295	0.316243
H4C1	0.669425	1.1524	0.252755	2.58117	0.00984671	0.31674
EDARADD	519.209	0.792934	0.113661	2.57727	0.00995848	0.320065
P2RX2	96.7323	-0.817564	0.123235	-2.5769	0.00996903	0.320134
LINC02525	0.837403	1.5159	0.394726	2.57368	0.0100624	0.32286
LINC01114	12.6091	1.15312	0.253845	2.57291	0.0100847	0.323032
PPP1R21-DT	15.7044	0.770215	0.105015	2.5731	0.0100791	0.323032
ENSG00000230479	2.81624	0.848034	0.135359	2.57119	0.010135	0.324373
KLHL1	8.32499	1.2286	0.283569	2.56939	0.0101877	0.325785
SPINK8	54.7848	0.903229	0.156985	2.56858	0.0102117	0.326278
AKAP14	6.87476	1.11092	0.237877	2.56819	0.010223	0.326365
ALDH1A2	997.407	-0.746369	0.0959532	-2.56759	0.0102408	0.326386
ENSG00000203266	0.639277	-1.17214	0.261776	-2.56762	0.0102399	0.326386
ENSG00000280114	0.737566	1.20415	0.274642	2.56389	0.0103507	0.329613
CYSRT1	190.442	0.720931	0.0861807	2.56358	0.0103599	0.329632
ENSG00000253608	3.28628	-0.809004	0.120584	-2.56256	0.0103904	0.330055
ENSG00000255182	146.204	0.772883	0.106489	2.56255	0.0103905	0.330055
CCDC33	6.42514	0.887954	0.151568	2.55961	0.0104791	0.332592
GREP1	4.67347	0.848261	0.136099	2.55888	0.0105011	0.333013
FAP	242.446	0.773172	0.10698	2.55349	0.010665	0.337369
AMHR2	20.1392	0.770658	0.105972	2.55406	0.0106474	0.337369
BRIP1	104.334	0.710241	0.0823263	2.55375	0.010657	0.337369
NELL2	689.588	-0.824509	0.12716	-2.55198	0.0107113	0.33827
ENSG00000250914	8.2918	1.05814	0.218699	2.55209	0.0107077	0.33827
FAM9B	6.8799	-0.80526	0.119648	-2.55133	0.0107314	0.338625
BRS3	0.767692	1.20143	0.27502	2.55048	0.0107574	0.339165
AKR1C4	1.41626	1.36016	0.337314	2.55002	0.0107717	0.339336
NOVA1-DT	0.647447	1.54224	0.40884	2.54926	0.0107953	0.339772
ENSG00000260368	13.2798	0.772356	0.106848	2.549	0.0108034	0.339772
OR11H13P	0.597811	1.3199	0.32203	2.54604	0.0108953	0.34238
LRRC77P	4.01135	1.14533	0.253583	2.54485	0.0109326	0.343269
SPCS2P3	0.623555	1.05232	0.217076	2.54434	0.0109483	0.34348
CSTP2	0.906096	1.11786	0.242883	2.54384	0.010964	0.343689
RNVU1-4	1.85788	0.966026	0.183259	2.543	0.0109906	0.344238
ENSG00000248015	8.18012	0.791531	0.114698	2.54173	0.0110305	0.345205
ENSG00000261616	97.6693	-0.742487	0.0954617	-2.54015	0.0110805	0.346485
ONECUT2	503.047	0.855972	0.14017	2.53958	0.0110987	0.34677
CA2	120.375	0.818133	0.125305	2.53886	0.0111214	0.347195
ENSG00000236841	117.082	-0.999896	0.197082	-2.53649	0.011197	0.349094
SETP2	0.838032	-0.994434	0.194937	-2.53638	0.0112005	0.349094
ENSG00000250421	3.17942	-0.981862	0.190042	-2.53556	0.0112268	0.349627
OR13J1	3.35962	0.878608	0.149372	2.53468	0.0112552	0.350224
KASH5	3.64829	0.898837	0.15742	2.53358	0.0112903	0.35103
SNX18P14	2.59722	-0.964883	0.183742	-2.53009	0.0114034	0.354257
CHTF18	805.694	0.667324	0.0662181	2.52686	0.0115086	0.35702
GAL3ST2	9.5114	0.866286	0.144968	2.52667	0.0115148	0.35702
ENSG00000262362	2.89713	0.874257	0.148133	2.5265	0.0115204	0.35702
LINC00487	2.08211	1.01808	0.205127	2.52567	0.0115477	0.357577
TRAV18	1.59686	1.03386	0.211431	2.525	0.0115698	0.35797
KRT2	20.9262	0.828418	0.130231	2.5218	0.0116755	0.360653
IGLV1-47	149.005	0.953275	0.179739	2.52185	0.011674	0.360653
IGKV1D-33	0.815268	1.52515	0.406656	2.52092	0.0117048	0.361221
ENSG00000268747	3.08682	0.880006	0.150755	2.52068	0.0117128	0.361221
ENSG00000255101	0.647215	1.18184	0.270637	2.51937	0.0117565	0.362276
HP	40.5866	-0.985327	0.192663	-2.51905	0.0117673	0.362315
ENSG00000228714	1.65364	2.07169	0.624087	2.51837	0.0117898	0.362715
ENSG00000276831	1.57491	0.922935	0.167986	2.51767	0.0118133	0.363144
TMEM270	3.15773	0.877186	0.149843	2.51721	0.0118288	0.363328
PSCA	10731.1	1.04762	0.217888	2.51333	0.0119597	0.367054
EFNA3	235.018	0.748397	0.0988626	2.51255	0.0119864	0.367576
IGKV3-11	641.297	0.952992	0.180383	2.51128	0.0120294	0.3686
LINC01497	3.69742	0.978935	0.190887	2.50899	0.0121076	0.370698
LINC00930	216.961	0.844324	0.137347	2.50697	0.012177	0.372521
C6orf15	0.66628	1.49313	0.396345	2.50572	0.0122203	0.373548
CHRNA4	7.01506	-0.934368	0.173401	-2.50499	0.0122456	0.374021
ENSG00000274775	4.61116	1.03577	0.214053	2.50295	0.0123162	0.375876
IGHG1	18281.1	0.948784	0.179567	2.49925	0.0124455	0.379216
ENSG00000236140	5.52774	0.800752	0.120334	2.49931	0.0124435	0.379216
ENSG00000236241	7.65433	0.853366	0.141444	2.49828	0.0124797	0.379808
ENSG00000258696	0.629831	1.04567	0.218432	2.49813	0.0124849	0.379808
ENSG00000253512	0.844241	1.06389	0.22575	2.49785	0.0124949	0.379809
H2AC13	32.3769	0.889081	0.155925	2.4953	0.012585	0.381701
MIR210	2.24048	0.909249	0.164012	2.49524	0.0125872	0.381701
ENSG00000262488	2.32319	0.956825	0.18306	2.4955	0.012578	0.381701
FOXH1	10.7672	0.743245	0.097662	2.49068	0.0127499	0.386327
GLYATL3	8.37873	1.76013	0.506351	2.48864	0.0128233	0.388242
OR7C1	7.7616	-0.883375	0.154175	-2.48663	0.0128961	0.390138
CYTH1P1	1.13112	1.29628	0.320373	2.48549	0.0129375	0.39108
IKBKB-DT	14.5681	0.87839	0.152331	2.484	0.0129915	0.392402
TMEM132A	3091.1	0.691489	0.0771151	2.48316	0.0130222	0.393017
PADI3	14.2767	-1.08778	0.236862	-2.48152	0.0130823	0.394518
LINC01394	2.49783	-0.969167	0.189099	-2.48107	0.013099	0.39471
ENSG00000233682	1.42541	1.03811	0.217113	2.47847	0.0131948	0.397283
SFTPA2	5284.6	-0.904083	0.163076	-2.47787	0.0132168	0.39763
ENSG00000277526	1.48718	-1.02768	0.213126	-2.47591	0.0132896	0.399507
IL31RA	71.2851	-0.85098	0.141847	-2.47436	0.0133475	0.400931
RNU6-127P	2.98361	-0.929466	0.17359	-2.47402	0.0133603	0.400997
LINC02466	1.33788	1.49442	0.402301	2.47183	0.0134422	0.402506
IGHV3-52	2.1024	1.13009	0.254894	2.47195	0.0134379	0.402506
NETO1-DT	1.06046	1.44637	0.382855	2.47188	0.0134406	0.402506
TCEAL6	10.581	-0.853883	0.143199	-2.47126	0.0134637	0.402832
APOC1	1198.3	0.793942	0.118999	2.47013	0.0135065	0.403545
FCRL5	35.1856	0.932506	0.175099	2.47007	0.0135087	0.403545
DCHS2	59.2629	-0.780048	0.11346	-2.46826	0.0135772	0.405276
CMTM5	24.7533	-0.828941	0.133501	-2.46396	0.0137413	0.409851
GRM8	18.0498	0.852377	0.143295	2.45911	0.0139283	0.415104
DNAAF3-AS1	10.6115	-1.27179	0.313904	-2.4587	0.0139443	0.415256
CD80	13.0599	0.787443	0.117057	2.45559	0.0140655	0.4178
SLC16A5	446.432	-0.772528	0.110959	-2.45612	0.0140447	0.4178
ENSG00000259742	0.492479	1.36203	0.35103	2.45572	0.0140604	0.4178
LINC01477	0.88018	1.55494	0.429644	2.45538	0.0140736	0.4178
RNVU1-29	1.72069	0.879668	0.154684	2.45447	0.0141091	0.418529
DDX53	0.650933	1.6009	0.448683	2.45362	0.0141425	0.419194
IGHGP	321.688	0.931761	0.176009	2.45306	0.0141647	0.419527
ANO7	9634.25	-0.769914	0.110071	-2.45218	0.0141994	0.420227
SLC12A1	35.6973	0.96293	0.188873	2.45102	0.0142453	0.420607
ENSG00000260604	17.6633	0.782495	0.115231	2.45156	0.0142238	0.420607
ENSG00000279306	3.21238	0.817075	0.129364	2.45104	0.0142446	0.420607
AOC1	1143.1	-1.03751	0.219356	-2.45038	0.0142706	0.421026
SLURP1	9.23719	1.19679	0.284604	2.44828	0.0143539	0.423158
TAFA1	31.036	-0.829291	0.134552	-2.44731	0.0143927	0.423974
SBSN	4.61793	0.961608	0.188747	2.44564	0.0144595	0.425613
GPRIN1	124.566	0.693781	0.0792841	2.44413	0.0145201	0.426736
DSG1-AS1	4.59248	0.861964	0.148085	2.4443	0.0145132	0.426736
TCAM1P	2.02167	1.02286	0.214014	2.44309	0.0145621	0.427641
SCARA5	79.8028	-0.902544	0.164976	-2.44001	0.0146869	0.430974
GUCA2A	0.96484	1.24816	0.306751	2.43897	0.0147294	0.431888
ENSG00000226380	47.1498	0.798912	0.122625	2.43762	0.0147844	0.433167
ELDR	1.20104	0.996874	0.203862	2.43731	0.0147971	0.433206
SPAM1	0.771176	1.16608	0.273443	2.43589	0.0148552	0.43424
ENSG00000269915	7.77303	0.784316	0.116708	2.43614	0.0148449	0.43424
LKAAEAR1	3.27269	0.890862	0.160599	2.43378	0.0149419	0.43644
TNFRSF17	13.8734	0.896385	0.162927	2.4329	0.0149786	0.437179
VSTM2L	7466.52	0.80632	0.125939	2.43229	0.0150036	0.437572
NPC1L1	21.3363	0.795608	0.12155	2.43199	0.0150161	0.437604
LINC01687	29.5603	1.00827	0.209072	2.4311	0.015053	0.438343
HOXC5	4.88832	0.828084	0.135009	2.43008	0.0150953	0.439239
SIRLNT	2.07465	1.14225	0.264337	2.42968	0.0151123	0.439399
MAMLD1	215.167	-0.707254	0.0853694	-2.42773	0.0151935	0.441085
ENSG00000267629	1.03488	-1.02714	0.217118	-2.4279	0.0151866	0.441085
GCG	50.7332	-0.989457	0.201663	-2.4271	0.0152199	0.441516
FAM167A-AS1	1.40642	1.06107	0.231484	2.42378	0.0153599	0.445239
ENSG00000250984	0.885437	-1.39663	0.37024	-2.42177	0.0154453	0.447374
KCNH5	4.88886	-1.04555	0.225329	-2.42111	0.0154732	0.447677
SERPINA5	88.2376	-0.813236	0.129385	-2.42097	0.0154793	0.447677
GUCY2GP	19.5892	-0.964852	0.192037	-2.42065	0.015493	0.447734
DEUP1	77.8729	-0.823789	0.133979	-2.41671	0.0156613	0.451571
GALR1	28.689	-0.850833	0.145141	-2.41719	0.0156411	0.451571
DISC1FP1	1.06152	1.16738	0.276132	2.41688	0.0156543	0.451571
ENSG00000279199	20.5369	0.75808	0.106867	2.41497	0.0157367	0.453403
ALX4	87.2764	0.911527	0.170469	2.41409	0.0157745	0.453807
ENSG00000223991	1.99737	0.962138	0.191412	2.41436	0.0157628	0.453807
COL8A1	2232.34	0.740196	0.0995441	2.41296	0.0158234	0.454716
HMGCLL1	45.9907	-0.829651	0.136625	-2.41281	0.01583	0.454716
ENSG00000276763	0.931288	0.950572	0.186763	2.41253	0.0158421	0.454722
ENSG00000253223	2.37862	0.914739	0.172014	2.41107	0.0159057	0.456201
SNX31	83.6094	-0.854024	0.146909	-2.40981	0.0159606	0.457279
CERS3-AS1	7.11581	-0.850812	0.145586	-2.40966	0.0159672	0.457279
ENSG00000265460	3.42079	-1.0618	0.233441	-2.40661	0.0161011	0.460768
NDUFA4L2	381.207	0.698488	0.0825201	2.40533	0.0161579	0.46177
ENSG00000250385	1.48776	1.3544	0.355218	2.40527	0.0161604	0.46177
IGLV1-51	226.991	0.875666	0.15632	2.40319	0.0162529	0.464066
RGS7BP	163.953	-0.76804	0.111583	-2.40216	0.0162987	0.465024
ENSG00000259946	0.517443	1.69728	0.498696	2.40082	0.0163585	0.466382
OR7E39P	2.23855	1.11375	0.255859	2.39879	0.0164492	0.468619
LINC01234	1.46754	1.04428	0.226954	2.39818	0.0164769	0.469056
CLRN3	2.44411	1.02866	0.220497	2.39758	0.0165037	0.46912
ENSG00000273012	2.69803	0.883862	0.160096	2.39769	0.0164986	0.46912
CACNA2D1	1636.48	-0.728013	0.0951928	-2.39528	0.0166077	0.471723
CFHR4	0.713784	1.64763	0.479399	2.39389	0.0166705	0.473155
HMX2	3.78444	-1.14388	0.269027	-2.39338	0.0166939	0.473466
ENSG00000233536	0.744641	1.29449	0.332322	2.39074	0.0168146	0.476535
ENSG00000203812	3.08537	0.905809	0.169821	2.38963	0.0168652	0.477258
TSPAN5-DT	21.7444	0.783446	0.118607	2.3898	0.0168575	0.477258
REG1B	1.27234	1.51618	0.425464	2.3884	0.016922	0.47851
CPE	29432.2	-0.703642	0.0853171	-2.38688	0.0169921	0.480073
LINGO2	10.4073	-0.932305	0.181134	-2.38666	0.0170024	0.480073
LINC01779	1.00952	-0.939029	0.184189	-2.38358	0.017145	0.48374
IGHV1OR15-6	2.09809	1.41233	0.382891	2.38275	0.0171837	0.484474
RN7SL477P	1.88937	0.885559	0.161926	2.38108	0.0172621	0.486324
SPOCK3	1692.76	-0.749216	0.104788	-2.37829	0.017393	0.489185
ENSG00000234055	2.26114	0.857561	0.150344	2.37828	0.0173937	0.489185
ENSG00000278952	39.2942	0.749529	0.104928	2.3781	0.0174021	0.489185
CRYAB	2737.07	-0.762859	0.110558	-2.37757	0.017427	0.489377
SNORA3B	4.89357	0.810023	0.130404	2.37741	0.0174347	0.489377
PLAC9	215.709	-0.806899	0.129204	-2.3753	0.0175348	0.491826
CXCL14	2398.32	0.844453	0.145066	2.37445	0.017575	0.492591
SUGCT-AS1	3.93794	0.848417	0.146826	2.373	0.0176443	0.494171
COL20A1	3.40376	0.949794	0.189808	2.36973	0.0178011	0.498196
IGHV3-15	183.426	0.935986	0.184022	2.36921	0.0178261	0.49853
LINC02270	0.470143	-1.33321	0.351771	-2.36861	0.0178552	0.498978
ENSG00000261448	4.19797	0.874078	0.158011	2.36741	0.017913	0.500226
GAS1	667.182	-0.741546	0.102138	-2.3649	0.0180351	0.502532
ENSG00000266602	0.610075	1.51604	0.429627	2.36494	0.0180331	0.502532
HYDIN2	16.3564	-0.75854	0.109314	-2.36512	0.0180245	0.502532
ENSG00000273289	13.5963	0.770201	0.114352	2.36289	0.0181331	0.504892
ZNF702P	949.8	-0.684224	0.0779785	-2.36249	0.0181524	0.505061
FEZF1	8.03285	0.977538	0.202206	2.36164	0.0181943	0.505431
FAM71F1	8.12427	0.849484	0.14799	2.36153	0.0181998	0.505431
ENSG00000224273	9.74097	-0.812226	0.13222	-2.36141	0.0182055	0.505431
RPSAP7	32.9115	0.79336	0.124297	2.36015	0.0182675	0.506782
ENSG00000223969	39.6698	0.778189	0.117906	2.35941	0.0183039	0.507373
ENSG00000268403	78.7653	0.73246	0.0985341	2.35918	0.0183154	0.507373
MATN3	128.459	0.75125	0.106522	2.35865	0.0183413	0.507723
LHX5	0.845323	1.09528	0.252622	2.35641	0.0184524	0.510428
SLC35F1	133.756	-0.790938	0.12364	-2.35311	0.018617	0.514606
ENSG00000274508	1.25274	0.966332	0.198409	2.35035	0.0187556	0.518062
TREM2	267.723	0.706451	0.0878843	2.34913	0.0188175	0.51902
ANKRD7	3.98783	-0.864265	0.155047	-2.34939	0.0188044	0.51902
ENSG00000254760	1.91045	0.877696	0.160913	2.34721	0.0189148	0.521327
KRT14	1861.61	-0.866098	0.156133	-2.34478	0.0190385	0.524356
SLC27A6	217.569	-0.807368	0.131234	-2.34213	0.0191739	0.526999
ADARB2-AS1	2.09101	1.06789	0.242442	2.34237	0.0191618	0.526999
ECMXP	0.679231	0.956769	0.195026	2.34209	0.0191759	0.526999
CCDC85A	34.4065	-0.747171	0.105862	-2.33484	0.0195517	0.536939
MIAT	104.58	0.77497	0.11783	2.33362	0.0196158	0.538311
ENSG00000240521	3.20494	0.892807	0.168347	2.33331	0.0196318	0.538364
SALL4	70.8671	0.764882	0.113538	2.33298	0.0196492	0.538454
C1QL1	33.9851	-0.847532	0.149074	-2.33127	0.0197393	0.540534
BCAR3-AS1	30.8327	0.835798	0.144396	2.32553	0.0200434	0.548253
ENSG00000249328	2.87426	0.819155	0.137247	2.32541	0.02005	0.548253
ADAMTS20	0.870943	1.19091	0.297192	2.32478	0.0200838	0.548784
RNU6-1010P	2.51628	-0.985587	0.208918	-2.32429	0.0201099	0.549103
ENSG00000261447	12.4062	0.758875	0.111418	2.32346	0.0201543	0.549923
ENSG00000218672	5.34548	1.10112	0.258869	2.32212	0.0202267	0.551108
ENSG00000235510	2.80581	-0.974319	0.20424	-2.32236	0.0202134	0.551108
LINC01978	11.5135	0.776981	0.11938	2.32016	0.0203323	0.55359
IGHV1-46	97.394	0.925266	0.183412	2.31863	0.0204149	0.555441
GPR161	972.476	-0.672276	0.0743262	-2.31784	0.020458	0.555823
MTND5P10	1.86711	-0.939024	0.189411	-2.31784	0.020458	0.555823
RPA4	5.49672	0.794746	0.127272	2.31588	0.0205649	0.558329
LINC01456	2.0799	1.52232	0.441551	2.3153	0.0205966	0.55879
ENSG00000277020	10.0737	0.745761	0.106178	2.31463	0.0206334	0.559392
PPP1R12BP1	0.819782	1.1264	0.270668	2.31428	0.0206522	0.559502
ENSG00000267328	10.4494	-0.819305	0.138029	-2.31332	0.0207052	0.560539
NOS1	176.32	-0.814288	0.136104	-2.30918	0.0209335	0.56632
IGHV3-30	144.495	0.923364	0.183452	2.30776	0.0210123	0.568048
ENSG00000227455	0.512818	1.5219	0.443227	2.3056	0.0211332	0.570537
MCRIP2P1	5.02462	0.975333	0.206167	2.30558	0.0211343	0.570537
ENSG00000250167	3.23728	0.903092	0.174891	2.30482	0.0211765	0.571272
PNPLA5	0.550363	1.22216	0.313384	2.3044	0.0212	0.5715
ATP1A3	38.8367	0.773808	0.118847	2.30388	0.0212296	0.571873
SPINK1	570.631	1.07433	0.249314	2.30362	0.0212438	0.571873
IGKV3-20	625.855	0.910969	0.178428	2.30327	0.0212637	0.572004
ENSG00000245008	0.828876	-1.51128	0.439381	-2.3016	0.0213577	0.574128
ENSG00000215246	16.9459	-0.791391	0.126629	-2.30114	0.021384	0.574429
ENSG00000280800	0.895781	-1.24684	0.324738	-2.29984	0.0214574	0.575996
THRSP	6.01283	0.907398	0.177212	2.29893	0.0215091	0.576977
SNORD83	0.712445	1.21595	0.31154	2.29809	0.0215567	0.577846
MMP13	23.0853	0.977636	0.208205	2.29407	0.0217867	0.583603
GP2	4834.45	0.918034	0.182347	2.29252	0.0218754	0.585566
SPOCD1	33.2008	0.783732	0.123796	2.29193	0.0219095	0.586067
FREM2	394.283	-0.779713	0.122089	-2.29106	0.0219602	0.587011
EPHX2	5902.86	-0.642813	0.0623623	-2.29006	0.0220179	0.588141
MAST1	66.8123	0.736731	0.103419	2.28906	0.0220761	0.588291
IGHV3-53	43.115	0.948982	0.196121	2.28931	0.0220616	0.588291
LINC01281	3.22365	0.968154	0.204485	2.28943	0.0220545	0.588291
LINC01943	10.2641	0.756701	0.112151	2.2889	0.0220852	0.588291
GNG13	59.028	0.869318	0.161439	2.28766	0.0221573	0.589738
ENSG00000272426	5.36519	0.845311	0.15096	2.28743	0.0221705	0.589738
XKR5	28.8395	-0.74141	0.105588	-2.28633	0.0222348	0.591037
ENSG00000272954	6.08846	0.798444	0.130571	2.28568	0.022273	0.591639
C1QTNF8	0.748605	1.21413	0.312766	2.28327	0.0224144	0.594981
SLC7A13	14.4676	0.854745	0.155477	2.28166	0.0225094	0.597087
LINC01632	0.677968	1.54157	0.456563	2.28132	0.0225297	0.597209
TMEM63C	109.524	0.814365	0.137989	2.27819	0.0227152	0.601709
SRPX	411.321	-0.718852	0.0961228	-2.2768	0.0227982	0.603488
FAM183BP	3.38859	0.893386	0.172902	2.27519	0.0228946	0.605618
ENSG00000233196	25.7232	0.903486	0.177367	2.27487	0.0229137	0.605702
FAM30A	26.3633	0.900769	0.176216	2.2743	0.0229477	0.606115
ENSG00000260021	0.39503	1.41747	0.403445	2.27408	0.0229611	0.606115
MPP2	379.764	-0.706774	0.0909567	-2.27332	0.0230069	0.606486
TRBV23-1	1.41688	1.0193	0.228418	2.27346	0.0229985	0.606486
ENSG00000263489	0.590401	-1.23819	0.324757	-2.27305	0.0230232	0.606495
CELF5	112.016	0.788535	0.127056	2.27093	0.0231514	0.609451
ENSG00000265393	14.6922	0.70302	0.0894615	2.26936	0.0232466	0.611533
CLEC4M	2.02353	-0.968858	0.206688	-2.26843	0.0233027	0.612589
RNVU1-30	4.82045	0.822931	0.142556	2.26529	0.0234949	0.617216
MGAM2	11.3337	-0.906302	0.179569	-2.26265	0.0236573	0.621053
LINC02652	1.28578	0.97748	0.211172	2.26109	0.0237535	0.62315
HLF	922.408	-0.679388	0.0794001	-2.25929	0.0238655	0.625656
LINC01139	20.0856	-1.00102	0.221898	-2.25787	0.0239539	0.627272
ENSG00000267304	4.24507	-0.797342	0.131697	-2.25777	0.02396	0.627272
CHRNB3	0.821061	1.07193	0.253478	2.25635	0.0240489	0.629167
ENSG00000232855	454.263	-0.766785	0.118294	-2.25527	0.0241166	0.630505
GCNT2	3645.08	-0.694154	0.0861038	-2.25488	0.0241407	0.630702
QRFPR	4.81496	-0.886619	0.171505	-2.25427	0.0241791	0.631274
HOXC4	347.869	0.746375	0.109532	2.24935	0.0244901	0.638654
ENSG00000254471	0.717214	1.13968	0.284394	2.24927	0.0244953	0.638654
EYA4	248.741	-0.714265	0.0953558	-2.247	0.0246399	0.641986
NCAPD3	23343.9	-0.798792	0.132989	-2.24674	0.0246568	0.641986
KRT73	3.11546	1.03453	0.23809	2.24506	0.0247641	0.64434
ENSG00000228933	7.44673	1.18382	0.304706	2.2442	0.0248193	0.645336
FERMT1	698.773	-0.729126	0.102204	-2.24186	0.0249707	0.648829
TRIM31-AS1	4.19787	-0.812466	0.139535	-2.23933	0.0251344	0.652637
ENSG00000260337	180.984	0.761352	0.116776	2.23807	0.0252168	0.654332
KCNK10	4.42544	-0.876749	0.168398	-2.23726	0.0252696	0.654809
CCDC169-SOHLH2	7.56232	-1.01885	0.231909	-2.2373	0.0252667	0.654809
ENSG00000259828	1.28013	-1.2027	0.314263	-2.23604	0.0253494	0.656431
NMNAT2	129.037	0.846264	0.154901	2.2354	0.0253914	0.657074
IGHG3	2666.7	0.88871	0.173925	2.23493	0.025422	0.657418
KRTAP1-5	5.30504	0.827194	0.146483	2.23366	0.0255057	0.659136
LINC02701	146.654	-0.842083	0.153194	-2.233	0.0255492	0.659689
ENSG00000261407	5.93326	0.787775	0.128885	2.23281	0.0255617	0.659689
APOH	30.6278	1.40803	0.407436	2.22865	0.0258373	0.66635
LINC02310	0.700883	-1.00688	0.227471	-2.22835	0.0258575	0.66642
ENSG00000225258	42.0189	0.939063	0.197079	2.22785	0.0258905	0.666822
ENSG00000266743	0.727752	1.35713	0.385116	2.22563	0.0260389	0.670189
ENSG00000236449	8.49525	1.00187	0.225539	2.2252	0.0260675	0.670257
ENSG00000255216	1.63238	-0.934937	0.195471	-2.22507	0.0260767	0.670257
LINC01977	71.5828	0.731349	0.104	2.22452	0.0261136	0.670753
PLA2G2D	92.7182	0.859762	0.161749	2.22421	0.0261344	0.670836
DTHD1	18.5176	0.868825	0.165858	2.22374	0.0261662	0.670996
LINC00867	3.03785	0.832359	0.149469	2.22359	0.0261758	0.670996
PTCHD3	5.3328	-1.02844	0.23779	-2.2223	0.0262633	0.672786
ENSG00000216621	1.24642	0.974831	0.213769	2.22123	0.0263351	0.674173
ENSG00000225606	4.31652	-0.958592	0.206502	-2.22076	0.0263673	0.674543
ACOX2	351.467	-0.718501	0.0984325	-2.21981	0.0264319	0.675742
ENSG00000228877	1.78432	-0.925479	0.191828	-2.21802	0.0265534	0.678393
RNU6-437P	0.808759	-1.12429	0.281729	-2.21593	0.0266962	0.681584
KCTD14	180.373	-0.737095	0.107035	-2.21513	0.0267513	0.682179
RAB3C	24.6537	0.820922	0.144881	2.21507	0.0267553	0.682179
ENSG00000237643	38.0949	1.04747	0.247289	2.21387	0.0268377	0.683367
ENSG00000277241	5.00877	-0.952848	0.204539	-2.214	0.0268288	0.683367
C16orf92	0.413079	1.18708	0.310421	2.21338	0.0268715	0.68377
C3orf70	575.01	-0.690547	0.0861323	-2.21226	0.0269487	0.684821
ENSG00000242798	9.00075	0.695438	0.088341	2.21232	0.0269446	0.684821
IL36G	0.564089	1.03991	0.244216	2.2108	0.0270496	0.686013
HNRNPA1P73	3.24296	0.86126	0.163406	2.21081	0.0270491	0.686013
LINC01490	0.52012	1.80639	0.590795	2.21124	0.0270195	0.686013
ENSG00000279717	735.375	-0.925477	0.192584	-2.2093	0.0271534	0.688188
TEX15	4.74766	0.984687	0.219459	2.20855	0.0272058	0.689056
ENSG00000256943	0.896313	-0.937413	0.198097	-2.20807	0.0272396	0.689454
GAS1RR	61.4887	-0.723296	0.101139	-2.2078	0.0272581	0.689466
CD70	7.30333	0.790079	0.131435	2.207	0.0273137	0.690414
MYBPC3	5.89521	0.840298	0.154267	2.2059	0.0273909	0.691447
ENSG00000255021	7.55423	-1.32307	0.373098	-2.20604	0.0273813	0.691447
NME8	12.0703	0.725608	0.102301	2.20533	0.0274308	0.691998
CT45A10	0.704983	2.55032	0.929986	2.20468	0.0274767	0.692696
H2AC12	1.55435	0.868335	0.167424	2.20002	0.0278053	0.700518
FBXO40	10.4264	-1.242	0.337323	-2.19967	0.0278305	0.70069
MTHFD2P1	0.696713	1.11007	0.277464	2.19875	0.0278954	0.70186
CBARP-DT	1.93822	0.828496	0.149445	2.1981	0.0279418	0.702564
TSBP1	5.20033	1.02968	0.241066	2.19725	0.0280025	0.703625
NUDT19-DT	139.982	0.729257	0.10436	2.19678	0.0280358	0.70375
ENSG00000272583	6.92579	0.913432	0.188209	2.19666	0.0280444	0.70375
ENSG00000280202	389.423	-0.780732	0.127903	-2.19489	0.0281714	0.706471
SLC15A2	3809.98	-0.727014	0.103803	-2.18697	0.0287446	0.720373
MLXP1	3.51281	0.824315	0.148356	2.18606	0.0288109	0.721559
F10	388.97	-0.709348	0.0958202	-2.1848	0.0289033	0.723295
ENSG00000244998	13.2871	0.803659	0.139	2.1846	0.0289181	0.723295
LSAMP	2278.99	-0.757181	0.117835	-2.18254	0.0290694	0.726378
ENSG00000277764	1.91096	0.888078	0.177834	2.18224	0.0290916	0.726378
ENSG00000277837	0.639617	1.09954	0.27475	2.18215	0.0290986	0.726378
HSPB8	4038.94	-0.743875	0.111841	-2.18056	0.0292161	0.728357
RPS17P11	0.503057	1.72442	0.561465	2.18076	0.0292013	0.728357
BMP5	249.335	-1.07092	0.261941	-2.17958	0.0292886	0.729689
CDH8-AS1	7.17253	-1.05649	0.255441	-2.17856	0.0293647	0.731106
ENSG00000227711	1.43809	0.914409	0.190313	2.17751	0.0294423	0.73256
PCSK2	44.9157	-0.818085	0.146165	-2.17621	0.0295398	0.733963
PLAAT5	41.1921	-0.748883	0.114366	-2.1762	0.0295401	0.733963
CLEC2L	1.556	0.897096	0.182491	2.17598	0.0295565	0.733963
SLC12A5	49.2288	0.76649	0.122515	2.17516	0.029618	0.735011
MYOZ3	138.52	-0.768759	0.123607	-2.1743	0.0296829	0.736144
ENSG00000251320	3.13149	0.984473	0.22297	2.17282	0.0297938	0.737934
ENSG00000275709	39.333	-0.764401	0.121678	-2.17295	0.0297837	0.737934
PKLR	3.10404	0.886354	0.177928	2.17141	0.0299004	0.740024
ENSG00000256101	0.699148	1.41909	0.423314	2.17119	0.029917	0.740024
ENSG00000214919	1.2662	0.965	0.214258	2.17029	0.0299853	0.741231
AFF3	4737.33	-0.752198	0.116255	-2.16935	0.0300558	0.742492
NR5A1	1.06008	0.971371	0.217461	2.16762	0.0301879	0.745274
C1orf21-DT	29.0297	0.711101	0.0974797	2.16558	0.0303429	0.748616
ZSWIM5P2	1.23821	-0.83732	0.15586	-2.16424	0.0304457	0.750665
SCRT1	4.88035	0.774608	0.126917	2.16369	0.0304879	0.751221
DUX4L9	3.75667	1.22722	0.336146	2.1634	0.0305106	0.751294
BIRC7	11.1313	0.797683	0.137691	2.16196	0.0306213	0.752561
ST6GALNAC5	299.398	0.817627	0.146895	2.16228	0.0305969	0.752561
RNU2-11P	3.46339	0.775921	0.127613	2.16217	0.030605	0.752561
ADGRB3	32.4955	-0.739911	0.111007	-2.16122	0.0306781	0.753472
ENSG00000227269	0.495723	1.23772	0.341385	2.16096	0.0306984	0.753484
ENSG00000235023	60.2331	0.723542	0.103524	2.15932	0.0308254	0.755629
ENSG00000235574	1.71901	0.90399	0.187079	2.15946	0.0308145	0.755629
ENSG00000229525	13.1145	0.697255	0.0913929	2.15832	0.0309031	0.757046
DYNLT4	7.79509	0.829538	0.152708	2.15796	0.030931	0.757073
ENSG00000206647	0.353781	1.24191	0.34385	2.15766	0.0309542	0.757073
PHEX-AS1	5.43063	-0.830903	0.153372	-2.15751	0.0309657	0.757073
DLGAP1-AS3	0.925018	-0.987359	0.225913	-2.15728	0.0309836	0.757073
ENSG00000261572	83.0699	0.723457	0.103616	2.1566	0.031037	0.757892
F13B	0.538129	1.57735	0.500108	2.15424	0.0312212	0.761901
CHRDL1	3335.92	-0.743515	0.113089	-2.1533	0.0312949	0.762904
SMIM6	26.6889	0.913752	0.192156	2.15321	0.0313023	0.762904
ENSG00000250064	1.39057	1.35702	0.398191	2.15229	0.0313745	0.764175
ENSG00000278973	1.91017	-0.851531	0.163537	-2.14955	0.0315905	0.768945
MAMDC4	603.125	0.697649	0.0920295	2.14767	0.0317399	0.772087
LINC01397	1.78026	0.8855	0.179585	2.14662	0.0318237	0.773632
PRRG3	26.1321	-0.775382	0.128353	-2.1455	0.0319133	0.775316
OLIG1	24.1443	0.868862	0.172014	2.14438	0.0320027	0.776992
ENSG00000268906	8.98039	0.942869	0.20669	2.14267	0.0321393	0.779812
HSPA7	84.4454	0.741239	0.112617	2.14213	0.0321829	0.780102
E2F5-DT	9.25801	0.737467	0.110861	2.14202	0.0321921	0.780102
ENSG00000258435	2.27948	0.827609	0.153035	2.14074	0.0322947	0.78209
ADAMTS9-AS2	87.1651	-0.695229	0.091222	-2.14015	0.0323429	0.78276
LEFTY2	78.353	0.805462	0.142855	2.13826	0.0324959	0.785964
ACP4	44.9652	0.707217	0.0971216	2.13358	0.0328771	0.794679
FLNC	12405.8	-0.743796	0.114561	-2.12809	0.0333293	0.804588
ZAR1L	0.525022	0.988962	0.229757	2.12817	0.0333228	0.804588
ENSG00000267231	0.553997	1.08711	0.275943	2.12764	0.033367	0.80499
RNU6-304P	0.748435	0.942787	0.208154	2.12721	0.033403	0.805348
LINC01214	0.485079	1.13657	0.29944	2.12586	0.0335148	0.807533
RLN1	3940	-1.02994	0.249493	-2.12406	0.0336652	0.809621
ACTG2	51591.2	-0.752452	0.118833	-2.12442	0.0336349	0.809621
C2	997.813	-0.693902	0.0912799	-2.12426	0.0336482	0.809621
ENSG00000277602	1.96425	0.824355	0.152778	2.12304	0.0337503	0.811157
PGM5P4	13.0692	-0.758953	0.12218	-2.11944	0.0340534	0.817925
KLHL35	134.479	0.702173	0.0954145	2.11889	0.0340998	0.818009
WNT10B	46.0312	0.702819	0.0957101	2.1191	0.0340824	0.818009
OBI1-AS1	4.51787	0.790837	0.137316	2.11801	0.0341744	0.819282
KRTAP26-1	0.546732	1.2129	0.337069	2.11499	0.0344311	0.824918
HRAT92	184.045	0.712008	0.100271	2.11435	0.034485	0.82569
NEU4	13.0814	0.814275	0.148719	2.11321	0.0345825	0.827044
ENSG00000224794	1.49714	0.969201	0.222035	2.11319	0.0345849	0.827044
ACTL8	2.41896	0.997375	0.235451	2.11243	0.0346493	0.827381
PANX3	3.47192	0.926715	0.202091	2.1115	0.0347292	0.827381
KCNB1	321.186	-0.702257	0.0957762	-2.11176	0.0347068	0.827381
LRRC2	74.2617	-0.780094	0.132629	-2.11186	0.0346987	0.827381
POTEF-AS1	55.784	-0.803323	0.143652	-2.11151	0.0347281	0.827381
ENSG00000229857	0.714003	1.04695	0.258925	2.11239	0.0346531	0.827381
RGS20	10.7824	0.705862	0.0975314	2.11073	0.0347958	0.828449
ENSG00000254973	90.7991	0.68517	0.0877936	2.10915	0.034932	0.831044
HPR	5.1766	-1.0054	0.239646	-2.10896	0.0349484	0.831044
BRICD5	147.213	0.679646	0.0851991	2.10854	0.0349839	0.83137
NHSL1	421.895	0.675451	0.0832402	2.10777	0.0350508	0.83244
HUNK-AS1	2.85473	0.819098	0.151435	2.10716	0.0351041	0.833186
HSPA6	141.762	0.799749	0.142549	2.10278	0.0354853	0.840207
KIAA0408	9.94115	-0.792063	0.138885	-2.10291	0.0354735	0.840207
ENSG00000237301	20.8049	0.663788	0.0778779	2.10314	0.0354537	0.840207
ENSG00000264647	1.9045	0.992929	0.234422	2.10275	0.0354881	0.840207
RNU6-762P	3.50808	0.730029	0.109412	2.10241	0.0355178	0.840388
ENSG00000243518	0.580305	1.06951	0.27106	2.10103	0.0356383	0.842718
KNG1	10.7157	1.06546	0.269266	2.10002	0.0357271	0.843974
PDZRN4	455.702	-0.710657	0.100325	-2.09975	0.0357506	0.843974
C2CD4C	133.566	0.744264	0.116335	2.09967	0.0357579	0.843974
ENSG00000258026	0.719106	1.0622	0.267819	2.09918	0.0358007	0.844463
CLVS2	178.771	-0.770407	0.128923	-2.09743	0.0359554	0.847587
IGHV4-55	12.2139	0.906974	0.194158	2.0961	0.0360736	0.849848
NMRK2	17.1465	-0.842392	0.163373	-2.09577	0.0361029	0.850013
ENSG00000223931	2.51524	1.00264	0.239882	2.09538	0.0361369	0.850289
ENSG00000266149	17.8224	-0.888674	0.185626	-2.09386	0.0362728	0.85296
DNASE1L2	84.8899	0.71959	0.10492	2.09294	0.0363549	0.854362
SNORD67	0.626864	0.968196	0.22374	2.09258	0.0363862	0.854572
CYP2C9	1.06593	1.40143	0.430907	2.09193	0.0364447	0.855417
IZUMO1	15.3091	0.762391	0.12556	2.08976	0.0366393	0.859457
PRSS29P	0.613531	0.995179	0.237038	2.08903	0.0367052	0.860473
ENSG00000233818	2.35786	0.783474	0.135714	2.08875	0.0367298	0.86052
KCNU1	24.9805	0.818869	0.152684	2.08843	0.0367591	0.860677
ENSG00000266088	11.1965	0.792433	0.140129	2.08689	0.0368979	0.863398
IGFL3	0.474901	1.45049	0.45552	2.08661	0.0369236	0.863468
ENSG00000228510	5.65698	0.774927	0.131781	2.08624	0.0369572	0.863725
NRG3	9.47704	0.921722	0.202223	2.08543	0.0370299	0.864445
APOOP2	0.58327	1.07252	0.274539	2.0854	0.0370334	0.864445
ENSG00000215023	2.6873	0.836053	0.161231	2.0843	0.0371328	0.866235
ENSG00000248399	1.99442	0.889243	0.18685	2.08318	0.0372346	0.868079
HELLS	267.537	0.640738	0.0676266	2.08111	0.0374238	0.871956
NT5DC4	2.0706	0.845671	0.166204	2.0798	0.0375442	0.874227
CST1	756.688	0.981355	0.231764	2.07692	0.0378086	0.879845
ATCAY	208.758	-0.74623	0.11859	-2.07631	0.0378652	0.880166
SLC23A3	49.3532	0.701519	0.097058	2.07628	0.0378685	0.880166
KCNV1	0.514029	1.31716	0.393633	2.07594	0.0378996	0.880352
ENSG00000233589	1.29684	0.982027	0.23232	2.07484	0.0380009	0.881631
ENSG00000277383	28.8766	0.722059	0.107014	2.07505	0.0379818	0.881631
HOXD12	12.3862	-0.805562	0.147455	-2.07223	0.0382439	0.886729
ENSG00000267919	1.14084	0.869476	0.178347	2.07167	0.0382961	0.887398
LINC00844	272.185	-0.806669	0.148091	-2.07082	0.038376	0.888709
HPDL	45.5552	-0.745697	0.118662	-2.07056	0.0384003	0.888732
SLC17A1	1.90622	1.16085	0.319491	2.06844	0.0385986	0.89278
ENSG00000264491	2.16624	-0.840822	0.164824	-2.0678	0.0386587	0.893627
PRSS2	7.15522	0.989353	0.236991	2.06485	0.0389368	0.89951
ENSG00000253395	17.8201	0.719539	0.106362	2.06408	0.0390098	0.90065
RNU2-13P	1.9374	-0.848784	0.1695	-2.05772	0.0396168	0.914113
MYLKP1	1.48254	-0.866572	0.178343	-2.05543	0.0398378	0.918655
ENSG00000236098	1.18073	0.91022	0.199686	2.05433	0.0399438	0.920544
ENSG00000237174	0.562928	1.07144	0.278587	2.0512	0.0402475	0.926475
DNAJB5-DT	2.26774	0.822878	0.157411	2.05118	0.0402498	0.926475
MAGEC3	1.41803	0.923301	0.206445	2.05043	0.0403223	0.927583
SYP	399.757	0.724343	0.109504	2.04873	0.0404888	0.930851
ENSG00000272865	0.735762	1.14319	0.314035	2.04814	0.0405464	0.931614
CHP2	78.3341	-0.860771	0.176267	-2.04673	0.0406848	0.934231
ENSG00000265413	63.9673	-0.851061	0.171664	-2.04505	0.0408501	0.937463
BECN2	0.507529	1.40899	0.445426	2.04072	0.0412789	0.946733
ENSG00000206878	1.60164	0.946936	0.219089	2.03998	0.0413527	0.947286
ENSG00000278266	12.7271	-0.750866	0.122971	-2.04004	0.0413464	0.947286
TONSL	725.163	0.610748	0.0543055	2.03935	0.0414151	0.947575
VPS26CP1	0.94479	1.30578	0.395076	2.03956	0.0413941	0.947575
MTCO1P12	6884.15	-0.759553	0.127424	-2.03693	0.0416572	0.952543
ENSG00000258868	0.518621	1.02724	0.259153	2.03449	0.0419024	0.957568
MIR3165	0.618187	0.983234	0.23755	2.03424	0.0419272	0.957568
ENSG00000238258	3.52299	0.753342	0.124669	2.03212	0.042142	0.961898
PLBD1-AS1	13.7627	-0.753358	0.124716	-2.03148	0.0422068	0.9628
CALCB	7.37888	0.756158	0.126225	2.02938	0.0424201	0.966844
KCNMB2	105.159	0.888717	0.191582	2.02898	0.0424602	0.966844
ENSG00000279501	0.752276	1.29375	0.391204	2.02899	0.0424596	0.966844
ATRNL1	220.126	-0.726253	0.111551	-2.02824	0.0425357	0.967985
SDS	220.601	0.7127	0.105015	2.02543	0.0428237	0.973229
ENSG00000224969	5.705	0.75132	0.124094	2.02524	0.0428427	0.973229
ANKRD18DP	0.814981	0.940865	0.217639	2.02567	0.0427988	0.973229
PRIMA1	274.259	-0.717902	0.10766	-2.02398	0.0429725	0.975015
LINC00159	1.2948	0.864029	0.179857	2.02399	0.0429709	0.975015
SNRPCP16	1.6405	-0.932396	0.213682	-2.02355	0.0430168	0.975441
LINC01645	0.418741	1.03462	0.264282	2.02292	0.0430814	0.976324
SERPINB5	339.216	-0.795946	0.14646	-2.02066	0.043315	0.981034
MAPK12	1197.42	0.667364	0.0829215	2.01834	0.0435563	0.985328
ENSG00000270490	1.42876	-0.822855	0.159954	-2.01843	0.0435469	0.985328
KPNA2	1336.71	0.613472	0.0562906	2.01583	0.0438182	0.990666
C4orf48	108.686	0.730997	0.114706	2.01383	0.0440279	0.993638
ENSG00000268866	0.983144	0.923021	0.210054	2.01387	0.0440234	0.993638
FLJ16779	10.4955	0.82721	0.162457	2.01414	0.0439951	0.993638
C3orf22	1.99595	0.869556	0.18364	2.0124	0.0441782	0.996441
MCM4	1514.24	0.620608	0.0599502	2.0118	0.0442408	0.996823
POTEH-AS1	203.066	-0.80429	0.151257	-2.01174	0.0442475	0.996823
PAK5	32.3244	-0.759578	0.12914	-2.01006	0.0444248	0.99787
KLRC2	8.22342	0.862771	0.180472	2.01013	0.0444179	0.99787
ENSG00000232874	16.9816	0.722547	0.110666	2.01099	0.0443269	0.99787
ENSG00000256001	3.45932	-0.813489	0.155915	-2.01064	0.0443633	0.99787
ENSG00000269125	9.2035	0.799617	0.149055	2.01012	0.044419	0.99787
ENSG00000273428	2.71156	0.835764	0.167109	2.00925	0.0445108	0.999212
TSPAN6	3410.49	-0.118498	0.0463272	0	1	1
DPM1	1378.38	0.0940437	0.0253608	0	1	1
SCYL3	1002.56	-0.0895557	0.0398069	0	1	1
C1orf112	203.522	0.205777	0.0379233	0	1	1
FGR	269.162	0.0271914	0.0753233	0	1	1
CFH	1134.47	-0.198284	0.0913041	0	1	1
FUCA2	3465.07	-0.073902	0.0416462	0	1	1
GCLC	2582.15	-0.152956	0.045183	0	1	1
NFYA	1891.22	0.135851	0.0406451	0	1	1
STPG1	669.535	-0.0487488	0.0412579	0	1	1
NIPAL3	7586.54	-0.469736	0.0894931	0	1	1
LAS1L	2630.62	0.155616	0.0306275	0	1	1
ENPP4	2896.6	-0.0510885	0.0650202	0	1	1
SEMA3F	3195.08	-0.137946	0.0693109	0	1	1
CFTR	540.292	-0.290055	0.162393	0	1	1
ANKIB1	2370.71	0.0105302	0.0516669	0	1	1
CYP51A1	292.372	-0.161161	0.0779532	0	1	1
KRIT1	1370.17	0.0561501	0.0425301	0	1	1
RAD52	417.975	0.0490605	0.0424328	0	1	1
MYH16	9.42775	0.309982	0.0950558	0	1	1
BAD	3178.23	0.190042	0.0591	0	1	1
LAP3	3755.22	-0.00662451	0.0367766	0	1	1
CD99	14916.3	0.0645685	0.0425293	0	1	1
WNT16	25.9612	-0.161575	0.132944	0	1	1
MAD1L1	2088.27	0.0994287	0.0606502	0	1	1
LASP1	5433.93	0.106952	0.0503922	0	1	1
SNX11	1208.73	0.0358045	0.0328033	0	1	1
TMEM176A	458.573	-0.0290056	0.0924387	0	1	1
M6PR	2373.4	-0.203662	0.0541034	0	1	1
KLHL13	356.198	-0.323976	0.073787	0	1	1
CYP26B1	146.295	-0.139622	0.11774	0	1	1
ICA1	4099.8	0.0580222	0.0420886	0	1	1
DBNDD1	1924.95	0.263529	0.0703748	0	1	1
ALS2	1192.17	-0.0253487	0.0348733	0	1	1
CASP10	364.766	0.341014	0.080945	0	1	1
CFLAR	5285.35	-0.0815243	0.0289235	0	1	1
TFPI	784.247	-0.124314	0.119068	0	1	1
NDUFAF7	517.594	0.136418	0.028513	0	1	1
RBM5	5494.81	0.0758322	0.0394292	0	1	1
MTMR7	46.5749	-0.135267	0.0576794	0	1	1
SLC7A2	4274.15	-0.230656	0.0656146	0	1	1
ARF5	8398.66	0.299374	0.0468069	0	1	1
SARM1	730.652	0.0284156	0.0427862	0	1	1
POLDIP2	6866.91	0.047913	0.030531	0	1	1
PLXND1	2145.67	0.172727	0.0650978	0	1	1
AK2	5060.64	0.115545	0.0266351	0	1	1
FKBP4	15669.1	0.0890492	0.0492658	0	1	1
KDM1A	5844.98	0.0593881	0.0313169	0	1	1
RBM6	4475.97	0.259573	0.0544294	0	1	1
CAMKK1	701.698	0.271714	0.0641186	0	1	1
RECQL	584.408	-0.0341827	0.0686615	0	1	1
VPS50	1173.81	0.0298775	0.0408459	0	1	1
ARHGAP33	578.487	0.478463	0.0684241	0	1	1
NDUFAB1	2521.36	0.204016	0.0482228	0	1	1
PDK4	3872.71	-0.602166	0.123507	-0.827209	0.408119	1
SLC22A16	25.4658	0.212291	0.168183	0	1	1
ABCB5	17.434	0.352926	0.147094	0	1	1
ARX	292.935	0.201814	0.160456	0	1	1
SLC25A13	1622.33	0.137157	0.0451119	0	1	1
ST7	1768.83	0.0255095	0.0422122	0	1	1
CDC27	2275.52	-0.0632344	0.0328126	0	1	1
SLC4A1	4.29158	0.538458	0.146298	0.262875	0.792647	1
CALCR	2.82658	-0.146668	0.136873	0	1	1
HCCS	873.126	0.0495988	0.0268982	0	1	1
DVL2	2153.58	-0.0072606	0.0307658	0	1	1
PRSS22	781.282	0.0593306	0.0779547	0	1	1
UPF1	10131.8	-0.0420956	0.0252752	0	1	1
SKAP2	1770.35	-0.0115237	0.0531146	0	1	1
SLC25A5	10135.4	0.183553	0.044457	0	1	1
MCUB	228.79	0.340295	0.0694814	0	1	1
HOXA11	736.054	0.12358	0.057027	0	1	1
POLR2J	2313.76	0.275324	0.0635337	0	1	1
DHX33	1268.2	-0.0482525	0.0361494	0	1	1
MEOX1	191.243	0.191735	0.098606	0	1	1
THSD7A	1225.69	0.383537	0.136119	0	1	1
LIG3	3390.11	0.0994535	0.0479047	0	1	1
RPAP3	1375.75	0.0651557	0.0258231	0	1	1
ACSM3	2819.27	0.133098	0.0961154	0	1	1
REXO5	754.686	0.00463227	0.0575732	0	1	1
CIAPIN1	1908.51	0.0774861	0.0371612	0	1	1
SPPL2B	2845.88	0.197387	0.0529386	0	1	1
FAM214B	1549.21	0.207757	0.0484057	0	1	1
COPZ2	645.559	-0.22906	0.0867357	0	1	1
PRKAR2B	1295.12	0.0700624	0.0723479	0	1	1
MSL3	1236.77	0.301292	0.0311897	0	1	1
CREBBP	5552.17	-0.118832	0.0409153	0	1	1
TSPOAP1	1858.51	0.08139	0.0596493	0	1	1
MPO	8.92719	-0.38885	0.103722	0	1	1
PON1	83.1751	0.190298	0.254712	0	1	1
GCFC2	1640.62	-0.113693	0.0400576	0	1	1
WDR54	747.718	0.211092	0.0567811	0	1	1
CROT	2465.38	-0.15265	0.0538122	0	1	1
ABCB4	51.0455	0.284904	0.0727978	0	1	1
KMT2E	4249.95	-0.137154	0.0519237	0	1	1
RHBDD2	6765.42	0.0706948	0.047205	0	1	1
SOX8	194.281	0.48969	0.0899521	0	1	1
IBTK	3469.04	-0.133074	0.0452638	0	1	1
ZNF195	1205.03	0.114372	0.0327481	0	1	1
MYCBP2	3643.53	-0.41314	0.0636088	0	1	1
FBXL3	3377.56	-0.244789	0.0411115	0	1	1
ITGAL	500.071	0.254888	0.0997053	0	1	1
PDK2	1297.47	-0.262699	0.04481	0	1	1
ITGA3	3432.05	-0.137031	0.0640681	0	1	1
ZFX	2698.1	-0.187805	0.0601103	0	1	1
LAMP2	13955.6	-0.193815	0.0449382	0	1	1
ITGA2B	24.1574	0.175562	0.082299	0	1	1
ASB4	7.82944	0.102664	0.164387	0	1	1
GDE1	5252.84	-0.0866394	0.0292098	0	1	1
REX1BD	1806.57	0.247504	0.0844011	0	1	1
CRLF1	200.378	0.620842	0.111983	1.0791	0.280542	1
OSBPL7	979.027	-0.115642	0.0640309	0	1	1
TMEM98	5909.36	-0.229746	0.0388773	0	1	1
YBX2	48.7371	-0.456643	0.115604	0	1	1
MAP3K14	816.018	-0.0790891	0.0630793	0	1	1
ABCC8	274.253	-0.222652	0.124437	0	1	1
CACNG3	0.366379	0.145675	0.349935	0	1	1
AP2B1	11155.2	-0.095569	0.0268386	0	1	1
TAC1	71.7734	0.778454	0.15156	1.83725	0.066173	1
ZNF263	2046.22	0.18878	0.028006	0	1	1
CX3CL1	3822.48	-0.181358	0.0905976	0	1	1
SPATA20	5967.26	0.152112	0.0469762	0	1	1
CACNA1G	348.198	-0.00912045	0.126149	0	1	1
TNFRSF12A	938.557	0.352883	0.107309	0	1	1
DLX6	47.4661	0.0116463	0.168387	0	1	1
MAP3K9	591.493	0.0979771	0.0570921	0	1	1
RALA	2217.37	0.167217	0.0291549	0	1	1
BAIAP2L1	5978.92	0.156519	0.0468541	0	1	1
KDM7A	1803.85	0.0377689	0.0559364	0	1	1
AGK	1617.45	0.141061	0.0334082	0	1	1
ALDH3B1	329.522	0.195043	0.0696473	0	1	1
TTC22	592.614	-0.382864	0.0961892	0	1	1
PHTF2	723.336	0.222998	0.0487046	0	1	1
CCL26	3.89221	0.343597	0.15705	0	1	1
FARP2	1614.29	0.090999	0.0490708	0	1	1
USH1C	8.61419	0.473452	0.14842	0	1	1
GGCT	3417.74	0.542477	0.0639862	0.66384	0.506793	1
DBF4	489.446	0.288358	0.0497667	0	1	1
TBXA2R	95.6311	-0.0756157	0.0813113	0	1	1
IFRD1	2197.1	0.220763	0.0508277	0	1	1
COX10	653.747	-0.0595978	0.0280523	0	1	1
GTF2IRD1	1556.98	0.158577	0.0305845	0	1	1
PAF1	5215.34	0.0172683	0.0410742	0	1	1
VPS41	3326.04	-0.055002	0.0314323	0	1	1
ARHGAP44	823.084	-0.196099	0.0489859	0	1	1
ELAC2	3622.14	0.0122713	0.0311058	0	1	1
SCIN	1221.89	-0.579397	0.130987	-0.606143	0.54442	1
ARSD	7141.47	-0.221266	0.0476248	0	1	1
PNPLA4	1379.68	-0.00191397	0.0328107	0	1	1
MYH13	7.7518	0.716555	0.212606	1.01858	0.308404	1
ADIPOR2	4385.85	-0.101842	0.0322453	0	1	1
CDKL3	52.6416	0.175822	0.0454964	0	1	1
UPP2	7.79784	0.55229	0.119203	0.438664	0.660905	1
PRSS21	153.768	-0.543992	0.17546	-0.250724	0.802027	1
MARK4	2170.1	0.0742681	0.0278031	0	1	1
PROM1	329.399	-0.770393	0.160154	-1.68833	0.0913488	1
CCDC124	3083.6	0.178908	0.053607	0	1	1
CEACAM21	31.1189	0.159186	0.100418	0	1	1
PAFAH1B1	5288.35	-0.161865	0.0293692	0	1	1
NOS2	60.5383	-0.656992	0.142466	-1.10196	0.270479	1
DNAH9	162.822	0.290377	0.0975332	0	1	1
KIAA0100	8353.68	-0.053487	0.054	0	1	1
SLC13A2	8.1947	0.32108	0.20367	0	1	1
GAS7	712.827	-0.0300409	0.0796938	0	1	1
TRAPPC6A	2484.14	0.092583	0.0646779	0	1	1
MATK	584.663	0.0678699	0.132523	0	1	1
CEACAM7	6.5916	0.378859	0.201192	0	1	1
CD79B	190.76	0.276449	0.117489	0	1	1
ST7L	709.806	0.00530797	0.028165	0	1	1
TKTL1	4.09039	-0.0845795	0.126227	0	1	1
PAX6	129.295	-0.168602	0.0391739	0	1	1
RPUSD1	1411.98	0.303436	0.0548104	0	1	1
RHBDF1	3036.59	0.119459	0.0359274	0	1	1
LUC7L	1997.4	0.287205	0.061918	0	1	1
CACNA2D2	1027.72	-0.199079	0.0556908	0	1	1
BAIAP3	2095.9	0.0558706	0.0685896	0	1	1
TSR3	2903.29	0.15157	0.0550403	0	1	1
PIGQ	3604.37	0.176552	0.0478081	0	1	1
CRAMP1	1067.04	0.120662	0.0415555	0	1	1
TEAD3	2980.88	-0.0686887	0.0369801	0	1	1
SELE	1150.15	-0.522529	0.163753	-0.13758	0.890572	1
DNAJC11	1353.9	-0.0347023	0.0403037	0	1	1
FMO3	38.6041	0.543144	0.0894162	0.482503	0.629449	1
MYLIP	1904.63	0.0949438	0.0431192	0	1	1
NOX1	98.4297	0.339999	0.0893778	0	1	1
PSMB1	7801.09	0.166301	0.0442106	0	1	1
SYN1	67.3367	0.163271	0.0910616	0	1	1
JARID2	1228.77	-0.0125851	0.0409912	0	1	1
CDKL5	1595.52	-0.449594	0.076776	0	1	1
CAMK1G	78.4382	-0.580273	0.100171	-0.801361	0.422923	1
CDK11A	300.837	0.0707942	0.0537212	0	1	1
NADK	3576.94	0.0475361	0.0256827	0	1	1
TFAP2B	2.9255	0.537662	0.212705	0.177063	0.859459	1
DLEC1	84.7768	-0.329961	0.0973913	0	1	1
CYTH3	2385.42	0.390159	0.0646405	0	1	1
ADAM22	1094.2	-0.315156	0.0822767	0	1	1
SYPL1	7378.47	5.75973e-05	0.0327902	0	1	1
CYB561	18165.3	-0.0764804	0.0447698	0	1	1
SPAG9	3085.56	-0.0851453	0.040737	0	1	1
AASS	635.559	-0.236221	0.0692097	0	1	1
PLEKHG6	259.386	0.280138	0.0739325	0	1	1
SS18L2	1805.03	0.200272	0.0711178	0	1	1
MPND	2043.87	0.0102734	0.0540092	0	1	1
MGST1	7006.71	-0.131506	0.0886358	0	1	1
CRY1	1329.07	0.0103236	0.0424948	0	1	1
PGLYRP1	2.69131	-0.0765939	0.120334	0	1	1
NFIX	20185.4	-0.0590858	0.0446371	0	1	1
ST3GAL1	1145.75	0.296996	0.0802772	0	1	1
MMP25	121.593	-0.0104598	0.0707497	0	1	1
IL32	1064.82	0.436062	0.0914281	0	1	1
PKD1	3901.06	-0.0495599	0.0491489	0	1	1
MAPK8IP2	1192.88	0.669014	0.0858409	1.96892	0.0489626	1
MED24	3685.29	-0.0239767	0.0230007	0	1	1
RHOBTB2	993.078	-0.13229	0.0425039	0	1	1
HEATR5B	2674.52	-0.169911	0.0501828	0	1	1
SEC62	11239.4	-0.183299	0.0418064	0	1	1
RPS20	58474.5	0.21231	0.0676511	0	1	1
CSDE1	33357.2	-0.0905093	0.0267244	0	1	1
UBE3C	4891.43	0.0992655	0.0415148	0	1	1
REV3L	1194.23	-0.321448	0.0644231	0	1	1
TENM1	1381.73	0.474285	0.165229	0	1	1
PAX7	1.63793	-0.236641	0.403782	0	1	1
MASP2	42.5133	-0.164057	0.0907533	0	1	1
IYD	89.5302	0.334679	0.128222	0	1	1
FAM76A	659.376	0.01834	0.0280898	0	1	1
TRAF3IP3	176.376	0.427332	0.0972006	0	1	1
POMT2	1038.26	0.12973	0.0307638	0	1	1
VTA1	1927.55	-0.0300179	0.0290625	0	1	1
MLXIPL	105.668	0.379132	0.107128	0	1	1
BAZ1B	6019.3	-0.0914438	0.0348878	0	1	1
RANBP9	2941.5	-0.056044	0.0380763	0	1	1
ETV7	166.761	0.267645	0.0947577	0	1	1
SPRTN	431.651	-0.0775636	0.0349864	0	1	1
METTL13	1881.46	-0.0412824	0.0315983	0	1	1
DYRK4	1070.76	0.0209817	0.0478006	0	1	1
ZNF207	6375.48	0.0705611	0.0239351	0	1	1
UQCRC1	9355.37	0.100441	0.0436766	0	1	1
STARD3NL	4148.94	0.256203	0.0678138	0	1	1
CD9	28408.2	-0.208121	0.0429328	0	1	1
HHATL	14.3357	-0.629563	0.165098	-0.784766	0.432591	1
NCAPD2	2314.35	0.184913	0.0413063	0	1	1
IFFO1	333.963	0.0488182	0.0767454	0	1	1
GIPR	88.6965	0.135555	0.11793	0	1	1
PHF7	308.05	0.0565666	0.0387597	0	1	1
SEMA3G	614.799	0.0235647	0.0745895	0	1	1
NISCH	8903.61	-0.202016	0.0332204	0	1	1
STAB1	1588.35	0.199502	0.0691499	0	1	1
FUZ	1100.47	0.0350124	0.0521581	0	1	1
SLC6A13	14.8204	-0.393466	0.121535	0	1	1
IDS	4350.66	-0.090654	0.0399931	0	1	1
ZNF200	461.556	0.151062	0.032755	0	1	1
CD4	1099.06	0.270775	0.0841338	0	1	1
LRRC23	505.49	0.0960996	0.0644934	0	1	1
BTK	154.483	0.291276	0.0843849	0	1	1
HFE	402.62	-0.593109	0.0764308	-1.21821	0.223143	1
SCMH1	4619.13	-0.00892874	0.029483	0	1	1
FYN	678.933	0.213332	0.0682288	0	1	1
HIVEP2	1740.79	-0.207737	0.0531959	0	1	1
FMO1	24.4251	0.40252	0.102057	0	1	1
ELOA	3429.18	-0.047235	0.0268644	0	1	1
LYPLA2	4548.9	0.0452693	0.0451874	0	1	1
CLCN6	1096.15	-0.0348752	0.0361573	0	1	1
MRC2	3198.24	-0.0748239	0.074255	0	1	1
NME1-NME2	60.8147	0.18616	0.0779482	0	1	1
SLC6A7	4.70227	0.513706	0.149923	0.0914168	0.927161	1
TSPAN9	5638.32	-0.161721	0.0365159	0	1	1
BTBD7	1846.95	-0.175018	0.0399256	0	1	1
APBA3	847.103	0.136507	0.0323919	0	1	1
MKS1	814.089	0.098432	0.0277496	0	1	1
ABHD5	583.47	0.0415365	0.0421866	0	1	1
ANOS1	891.459	-0.253652	0.0784908	0	1	1
AKAP8L	2690.39	0.158192	0.041381	0	1	1
MBTD1	1265.53	-0.0561108	0.0458286	0	1	1
UTP18	1654.62	0.099432	0.0311333	0	1	1
RNF216	2876.03	-0.0280898	0.02707	0	1	1
TTC19	3580.58	-0.00173934	0.0353635	0	1	1
PTBP1	12653.5	0.128212	0.023568	0	1	1
DPF1	34.3257	0.266805	0.0703482	0	1	1
SYT7	16608.7	-0.23034	0.0564199	0	1	1
LARS2	1691.22	-0.0167744	0.0415683	0	1	1
PIK3C2A	3689.76	-0.174097	0.0548769	0	1	1
PLAUR	454.555	0.156448	0.0947689	0	1	1
WIZ	3484.81	0.106816	0.0300645	0	1	1
RABGAP1	4587.59	-0.0898962	0.0329117	0	1	1
DCN	10379.5	-0.164866	0.102627	0	1	1
QPCTL	1415.86	0.0859206	0.0507186	0	1	1
PPP5C	3123.85	0.0833569	0.025615	0	1	1
CEP68	1307.99	-0.172311	0.0434953	0	1	1
MAP4K3	2121.18	-0.00412142	0.0489189	0	1	1
ZBTB32	36.7365	0.446378	0.0854477	0	1	1
TYROBP	952.528	0.40436	0.0772813	0	1	1
LDAF1	2442.2	0.094517	0.0375141	0	1	1
GABRA3	5.90655	-0.192737	0.201122	0	1	1
BRCA1	321.688	0.444852	0.0629024	0	1	1
ERCC1	4007.97	0.0323787	0.0423415	0	1	1
CD22	155.732	0.209547	0.116682	0	1	1
SEMA3B	1124.45	-0.00936022	0.0761259	0	1	1
MBTPS2	1608.16	-0.117277	0.0444225	0	1	1
PRICKLE3	402.263	-0.0192918	0.032018	0	1	1
LTF	41773	-0.487541	0.224266	0	1	1
EXTL3	2122.9	-0.0515545	0.0437302	0	1	1
NR1H4	13.5009	0.284692	0.212586	0	1	1
[truncated: 47,677 more rows]
