# Supplementary material for: Identification of progression markers for prostate cancer
Source: Cell Cycle. 2025 Sep 29;24(17-20):382–99. doi: 10.1080/15384101.2025.2563930 (PMC12533958; doi:10.1080/15384101.2025.2563930)
Supplement: Supplementary data 2.xlsx [file KCCY_A_2563930_SM3454.xlsx]

## Sheet: Sheet1
Clinical end point	Description
Overall survival (OS)	The length of time from the date of cancer diagnosis that the patient is still alive.
Progression-free interval (PFI)	The interval from cancer therapy to measurable worsening of the disease (= progression).
Disease specific survival (DSS)	The length of time from the date of cancer diagnosis that the patient has not died of the disease.
Disease free interval (DFI)	The interval from the completion of cancer therapy to the diagnosis of recurrence of the disease.
