# Supplementary material for: Identification of progression markers for prostate cancer
Source: Cell Cycle. 2025 Sep 29;24(17-20):382–99. doi: 10.1080/15384101.2025.2563930 (PMC12533958; doi:10.1080/15384101.2025.2563930)
Supplement: Supplementary results table 5.xlsx [file KCCY_A_2563930_SM3453.xlsx]

## Sheet: Supplementary_table_5_final
Cancer type	Gene	Correlation	P-value	Final prognostic model included
KIRP	AURKB	0.503145	5.01386e-18	OS,DSS,PFI
KIRC	AURKB	0.352569	7.18527e-17	DSS,PFI
KIRP	AURKA	0.457335	8.60786e-15	OS,DSS,DFI
KIRC	KIF23	0.30216	1.37671e-12	OS,DSS
KIRC	TRAF6	-0.296726	3.58125e-12	OS,DSS,PFI
KIRC	AURKA	0.268044	4.01263e-10	DSS
KIRP	MYC	0.336911	2.70981e-08	DSS
KIRC	APPL1	-0.2105	1.08474e-06
KIRP	KIF23	0.280972	4.37337e-06	DFI
BLCA	TGFBR1	0.2196	7.97698e-06	OS,DSS,PFI
READ_and_COAD	VPS4B	-0.180267	9.03152e-06
KIRC	VPS4B	-0.183591	2.22821e-05	OS,DSS,PFI
COAD	VPS4B	-0.198177	2.65622e-05
LUAD	KIF23	0.185653	2.6899e-05	OS,DSS
LIHC	AR	-0.210503	7.76797e-05
LIHC	KIF23	0.209098	8.69197e-05	OS,DFI,PFI
KIRP	VPS4A	-0.233517	0.000149149	OS,DSS,PFI
KIRP	TP53	0.23146	0.000171185
THCA	TRAF6	-0.165717	0.000197618
KICH	AURKB	0.442663	0.000222207
LUAD	AURKB	0.162447	0.000246486	DFI,PFI
KIRC	PTEN	-0.156636	0.000306687	OS
COAD	AR	0.165831	0.000456998
KIRP	TGFBR1	0.213793	0.000531863
BRCA	VPS4A	0.105786	0.000537845
TGCT	PTEN	-0.297216	0.000690427
TGCT	AURKB	0.293059	0.000826758
LUSC	AURKA	0.147779	0.000951885
READ_and_COAD	AR	0.134487	0.000968103
TGCT	TRAF6	-0.287154	0.00106307
READ_and_COAD	KIF23	-0.126944	0.00185195	DSS
KIRC	AR	-0.131834	0.00242532	OS,DSS,DFI,PFI
LUAD	AURKA	0.133389	0.00266858	OS
BRCA	AURKA	0.0900951	0.00322439
COAD	KIF23	-0.13952	0.00325396
PAAD	MYC	0.21572	0.00425285	DFI,PFI
THCA	AR	-0.12547	0.00495917
KIRC	TP53	0.121609	0.00518255
CHOL	TP53	0.454207	0.00539082
STAD	TGFBR1	0.147445	0.00557736	OS,DSS
LUAD	MYC	0.120755	0.00659044
KIRC	APPL2	-0.112582	0.00969329	DSS
LIHC	AURKB	0.136672	0.0108123	DSS
KICH	AURKA	0.309924	0.0119912
LIHC	PTEN	-0.132339	0.0136187
HNSC	VPS4B	-0.115516	0.0163033	DSS
KICH	KIF23	0.295874	0.0167125
KIRP	AR	-0.147697	0.0173821	OS,DSS,PFI
HNSC	APPL1	-0.112967	0.0188391	DSS
COAD	TP53	-0.109817	0.0207862
PAAD	TRAF6	0.174486	0.0212941
STAD	PTEN	0.120407	0.0238699
BLCA	TRAF6	-0.110786	0.0255969
KIRC	VPS4A	0.0972152	0.0256343
TGCT	MYC	0.194453	0.0284762
HNSC	TRAF6	-0.104665	0.0296227
BRCA	TRAF6	-0.0662041	0.0305879
BRCA	AURKB	0.0660689	0.0309305	DSS
READ	TGFBR1	0.1719	0.0318918
BLCA	KIF23	0.106453	0.0319965
KIRP	APPL2	-0.131823	0.0339641	DSS
SKCM	APPL2	-0.214076	0.0342886
READ_and_COAD	VPS4A	0.0863282	0.0346549
BRCA	APPL1	-0.0632386	0.0388914
TGCT	TP53	0.183515	0.0389008
LUSC	AURKB	0.0923769	0.0395305
COAD	APPL1	-0.0962448	0.0428984
HNSC	APPL2	-0.0944679	0.0497415
THCA	AURKB	0.0873318	0.0509808	DFI
READ_and_COAD	MYC	-0.0792745	0.0524767
LUSC	AR	-0.0866548	0.0535317
MESO	PTEN	-0.207183	0.0556145	OS
COAD	VPS4A	0.0908827	0.0559516
TGCT	APPL1	0.169265	0.0571178
READ_and_COAD	AURKB	-0.0774455	0.0581819
LIHC	AURKA	0.101786	0.0582051	DSS,PFI
SKCM	TP53	-0.190721	0.0599554
READ_and_COAD	TP53	-0.0768817	0.0600411
READ_and_COAD	TGFBR1	0.0768371	0.0601901
KIRP	TRAF6	-0.116641	0.060863	DSS
COAD	MYC	-0.0887926	0.0618628
LIHC	TRAF6	-0.0976887	0.0691373
KICH	TRAF6	-0.22533	0.0711206
BLCA	TP53	-0.0877606	0.0773481
HNSC	PTEN	-0.0848836	0.0780115
UVM	TRAF6	0.196739	0.0822447
THCA	TGFBR1	0.0765219	0.0873941	DSS
LUSC	KIF23	0.0765705	0.0881515
READ	VPS4B	-0.133444	0.096764
BLCA	AURKA	0.0824144	0.0972555
TGCT	VPS4B	0.146479	0.100322
LUAD	AR	-0.0727886	0.102293
READ_and_COAD	TRAF6	0.0667363	0.102733
TGCT	AURKA	0.145199	0.103361
CHOL	APPL2	-0.27499	0.104552
TGCT	TGFBR1	-0.144127	0.105961
UVM	AURKA	0.183046	0.106377	OS,DSS,PFI
BLCA	APPL2	-0.0787465	0.113133
STAD	AR	0.0845821	0.113172	OS,DSS,PFI
READ	APPL1	0.127137	0.113743
UVM	APPL2	-0.178158	0.116215	OS,DSS
UVM	APPL1	-0.175303	0.122276	PFI
HNSC	AURKB	0.0740304	0.124454
READ_and_COAD	PTEN	-0.062355	0.127408
COAD	AURKB	-0.0715535	0.132659
COAD	PTEN	-0.0713174	0.133945
LIHC	VPS4A	0.0780778	0.14667
BRCA	KIF23	0.0443605	0.147604	PFI
KIRC	MYC	0.063096	0.148047
THCA	TP53	0.0645796	0.149321
PAAD	AR	0.108583	0.153811
KICH	VPS4B	-0.175735	0.161436
COAD	TRAF6	0.0661998	0.164245
MESO	VPS4B	-0.149268	0.170158
KICH	MYC	0.169767	0.176379
HNSC	TP53	-0.0641925	0.182951
MESO	TRAF6	-0.136221	0.211074
PAAD	APPL1	0.0949006	0.212905	DFI
LUAD	VPS4A	0.0551573	0.215947
UVM	MYC	-0.140398	0.21716	OS,DSS
MESO	AURKA	-0.132564	0.223705	OS
PAAD	KIF23	0.0925273	0.224622	OS,DSS,DFI,PFI
HNSC	AR	0.0577672	0.230843
CHOL	AR	-0.202731	0.235693
READ	AURKB	-0.0951106	0.23758
BRCA	APPL2	-0.0361194	0.238461	DFI
READ	KIF23	-0.0941713	0.242267
BLCA	PTEN	0.0563387	0.257385
BRCA	TGFBR1	-0.0346887	0.257585
SKCM	AURKA	0.114956	0.259681
MESO	VPS4A	0.122819	0.259921
CHOL	MYC	-0.191201	0.263967
BLCA	APPL1	0.054709	0.271428
LUSC	VPS4A	0.0486977	0.278563	OS
THCA	VPS4A	0.0484482	0.279583
STAD	KIF23	0.0532392	0.319246	DFI
MESO	AR	0.108495	0.32005
READ	AR	0.0799228	0.321297
READ_and_COAD	AURKA	-0.0403162	0.324596	PFI
BRCA	PTEN	-0.0301533	0.325102
UVM	TP53	0.110892	0.330589
COAD	TGFBR1	0.0460477	0.333561
MESO	MYC	-0.104556	0.338038
HNSC	TGFBR1	-0.046198	0.338095
PAAD	TGFBR1	0.0728498	0.339427
BLCA	VPS4A	0.0475278	0.339453
BLCA	MYC	0.0472069	0.342728
READ	VPS4A	0.0742102	0.357206
KIRP	PTEN	0.0556268	0.372613
MESO	AURKB	-0.0968051	0.37525
KIRP	VPS4B	-0.0552751	0.375648
SKCM	VPS4A	-0.0897576	0.379439	PFI
SKCM	AR	-0.0892118	0.382356
STAD	APPL1	-0.0459695	0.389871
KICH	VPS4A	-0.107459	0.394203
STAD	VPS4A	-0.0454156	0.395614
LUSC	MYC	0.0381814	0.395679
READ	TRAF6	0.0683345	0.396647
KICH	APPL2	-0.104901	0.405618
SKCM	TRAF6	0.084105	0.410295	PFI
READ	MYC	-0.0656477	0.415517
BRCA	MYC	-0.0249248	0.416023
COAD	AURKA	-0.0384906	0.419007	OS,DSS,PFI
MESO	TP53	-0.0881426	0.419659
BRCA	AR	-0.0234298	0.444544
LIHC	TGFBR1	0.0406363	0.450518
MESO	KIF23	-0.0823286	0.451094	OS,DSS,PFI
TGCT	VPS4A	0.0660167	0.460867
LUAD	APPL2	0.032748	0.46277
SKCM	MYC	0.074613	0.465284
KIRC	TGFBR1	0.0318246	0.465982
CHOL	VPS4A	-0.124379	0.469833
COAD	APPL2	-0.0343149	0.471268
LUAD	APPL1	0.0320819	0.471925
READ_and_COAD	APPL1	-0.0293411	0.47352	OS,DSS
TGCT	KIF23	0.0638915	0.475456
LIHC	APPL2	0.0381179	0.479098
READ	APPL2	0.0567433	0.481687
UVM	AR	0.0798471	0.484238	DSS
CHOL	VPS4B	-0.116197	0.49976
LUAD	PTEN	0.0298444	0.503395	DFI
PAAD	TP53	0.050912	0.504665
HNSC	VPS4A	0.0317484	0.510453
LUSC	VPS4B	-0.0293975	0.5132
READ	AURKA	-0.0526588	0.513839
THCA	MYC	0.0289319	0.518634
TGCT	AR	-0.0574056	0.521483	DFI
STAD	TP53	0.0338308	0.526965	DSS,PFI
BRCA	VPS4B	-0.0192957	0.528949
SKCM	APPL1	0.0642917	0.529388	PFI
LUSC	TRAF6	-0.0281495	0.531253	PFI
STAD	VPS4B	-0.0333977	0.532272
LIHC	VPS4B	-0.0330062	0.540019
SKCM	KIF23	0.0611811	0.549539	PFI
PAAD	AURKA	0.0450569	0.554951
TGCT	APPL2	0.0528605	0.555036
UVM	TGFBR1	-0.0673555	0.555327
MESO	APPL1	-0.0643883	0.55587
THCA	KIF23	0.0262845	0.557627
PAAD	VPS4A	-0.0440681	0.563677
UVM	PTEN	-0.0653475	0.567203
PAAD	AURKB	0.0434618	0.569059
LUAD	TGFBR1	0.025	0.575139	OS,PFI
KICH	APPL1	0.0690962	0.584436	OS,DSS,DFI
STAD	TRAF6	0.0290585	0.586881
PAAD	VPS4B	0.0403733	0.596849	OS,PFI
LUSC	PTEN	0.0232327	0.605362	OS
LIHC	TP53	0.0276392	0.60788
KICH	TGFBR1	0.0631745	0.617113
LIHC	APPL1	0.0263601	0.624595
CHOL	TGFBR1	0.0828864	0.630804
CHOL	TRAF6	0.082119	0.633981
UVM	VPS4A	0.052982	0.642838
BLCA	AURKB	0.0229747	0.644396
CHOL	PTEN	0.0784931	0.64908
BRCA	TP53	-0.0127068	0.678436
KICH	TP53	-0.049569	0.694966
LUAD	VPS4B	0.0174754	0.69523
READ	PTEN	-0.031368	0.697475
STAD	AURKA	0.0188395	0.724662	DFI
LUAD	TRAF6	-0.0151673	0.733844
HNSC	KIF23	-0.01624	0.736429
PAAD	APPL2	-0.0251184	0.742157
CHOL	APPL1	0.0552735	0.748831
BLCA	VPS4B	0.0145648	0.769841
MESO	APPL2	-0.0317083	0.771953
CHOL	AURKB	0.0494189	0.774707	OS
LUSC	APPL2	-0.0110113	0.806557
MESO	TGFBR1	-0.0265978	0.807935	OS
CHOL	KIF23	0.040431	0.814892	OS,PFI
SKCM	PTEN	-0.0220424	0.829428
UVM	KIF23	0.0229515	0.840877
THCA	VPS4B	-0.00848876	0.849824
KICH	AR	0.0236915	0.851404
STAD	AURKB	-0.00966279	0.856643
LUAD	TP53	0.0077628	0.861852
READ_and_COAD	APPL2	-0.00705917	0.863115
STAD	APPL2	0.00915961	0.864034
LUSC	TP53	-0.00733196	0.870483
THCA	PTEN	0.00726403	0.871287
LIHC	MYC	0.007852	0.884126
BLCA	AR	-0.0072442	0.884302
THCA	AURKA	0.00642956	0.885966
UVM	VPS4B	0.0153878	0.89293
THCA	APPL2	0.00556863	0.901151
HNSC	AURKA	0.00498436	0.917726
STAD	MYC	0.00528612	0.921278	DSS
LUSC	APPL1	-0.00396151	0.929802
SKCM	TGFBR1	-0.00868807	0.932336
THCA	APPL1	0.00374778	0.93338
UVM	AURKB	0.00864347	0.939736
CHOL	AURKA	0.0119518	0.944844
KICH	PTEN	-0.00725536	0.954258
PAAD	PTEN	-0.00417828	0.956363	DFI
SKCM	AURKB	-0.00372276	0.970979
HNSC	MYC	0.0017458	0.971138
LUSC	TGFBR1	-0.00130741	0.976806
KIRP	APPL1	-0.00108398	0.986149
READ	TP53	0.00117697	0.988366
SKCM	VPS4B	-0.000572979	0.995532
