# Supplementary material for: Identification of progression markers for prostate cancer
Source: Cell Cycle. 2025 Sep 29;24(17-20):382–99. doi: 10.1080/15384101.2025.2563930 (PMC12533958; doi:10.1080/15384101.2025.2563930)
Supplement: Supplementary results table 1.xlsx [file KCCY_A_2563930_SM3452.xlsx]

## Sheet: Sheet1
Model	Feature set	P-value	C-index	C-index (CI)
Original	Original	0.0065	0.628	(0.388 – 0.818)
Extended model + KM ranked	DE genes	0.0061	0.68	(0.436 – 0.854)
Extended model + Feature elim. Ranked	DE genes	0.002	0.625	(0.385 – 0.816)
Extended model + KM ranked	Oncogenes + TGFbeta + Cell cycle genes	0.0016	0.621	(0.382 – 0.813)
Extended model + Feature elim. Ranked	Oncogenes + TGFbeta + Cell cycle genes	0.0328	0.609	(0.371 – 0.804)
