# Supplementary material for: Identification of progression markers for prostate cancer
Source: Cell Cycle. 2025 Sep 29;24(17-20):382–99. doi: 10.1080/15384101.2025.2563930 (PMC12533958; doi:10.1080/15384101.2025.2563930)
Supplement: Supplementary results table 4.xlsx [file KCCY_A_2563930_SM3451.xlsx]

## Sheet: Table_evaluation_best_clin_end_
					Prognostic model trained with molecular and clinical features (M + C)			Prognostic model trained with only clinical features (C)
Cancer type	Clinical end point	Feature	N (Training)	N (Validation)	Log-rank P-value	C-index	C-index confidence interval	Log-rank P-value	C-index	C-index confidence interval
KIRC	PFI	Age.clin,Gender,Tumor stage,TRAF6 expression,AURKB expression,APPL1 expression,AURKA expression,VPS4B expression,AR expression,KIF23 expression	388	130	1.62689e-08	0.8734	(0.6845 - 0.9564)	1.1646e-07	0.853	(0.6606 - 0.9454)
KIRC	DSS	Age.clin,Gender,Tumor stage,TRAF6 expression,AR expression,AURKB expression,KIF23 expression,VPS4B expression,AURKA expression,PTEN expression	383	126	2.62149e-06	0.8176	(0.604 - 0.9295)	4.84146e-06	0.7755	(0.5568 - 0.9048)
COAD	PFI	Age.clin,Gender,Tumor stage,TP53 expression	313	103	3.40221e-05	0.7693	(0.54 - 0.9045)	2.10357e-05	0.741	(0.5118 - 0.8865)
LGG	DSS	Age.clin,KIF23 expression,PTEN expression,MYC expression,AR expression,TGFBR1 expression	372	124	3.9015e-05	0.8926	(0.613 - 0.9776)	0.00171265	0.7789	(0.4908 - 0.928)
COAD	OS	Age.clin,Gender,Tumor stage,TGFBR1 expression	314	103	6.56168e-05	0.8262	(0.5281 - 0.9528)	2.02766e-05	0.782	(0.4897 - 0.9306)
LIHC	PFI	Age.clin,Gender,Tumor stage,AURKA expression,KIF23 expression,AURKB expression	254	84	0.000222677	0.6975	(0.5021 - 0.8405)	0.000865315	0.6595	(0.4623 - 0.8135)
LGG	OS	Age.clin,Gender,KIF23 expression,AURKA expression,AR expression,PTEN expression,TGFBR1 expression,MYC expression,VPS4A expression	380	124	0.000222974	0.835	(0.5564 - 0.9533)	0.0134879	0.7763	(0.4925 - 0.9254)
KIRP	DSS	Age.clin,Gender,Tumor stage,AURKB expression,VPS4A expression,AR expression,AURKA expression,KIF23 expression,MYC expression	187	62	0.000257079	0.9382	(0.6102 - 0.9933)	0.00349111	0.89	(0.5528 - 0.9815)
MESO	DSS	KIF23 expression	47	17	0.0007811	0.7586	(0.3561 - 0.947)	0.544567	0.4138	(0.1306 - 0.7684)
KIRC	OS	Age.clin,Gender,Tumor stage,AR expression,KIF23 expression,TRAF6 expression,VPS4B expression,PTEN expression,TP53 expression	389	131	0.000961777	0.719	(0.5224 - 0.8569)	0.00163715	0.728	(0.5314 - 0.8633)
LUAD	OS	Age.clin,Gender,Tumor stage,KIF23 expression,TGFBR1 expression	352	118	0.00105556	0.7401	(0.5312 - 0.8775)	0.00156754	0.6801	(0.4702 - 0.8358)
KIRP	PFI	Gender,Tumor stage,AURKB expression,VPS4A expression	187	62	0.00182438	0.8315	(0.504 - 0.96)	0.00250368	0.8223	(0.4922 - 0.9567)
LUAD	DSS	Gender,Tumor stage,KIF23 expression	325	110	0.00185238	0.7319	(0.4439 - 0.9033)	0.024528	0.6388	(0.3605 - 0.8473)
READ_and_COAD	PFI	Age.clin,Tumor stage,Gender,AURKA expression	420	144	0.00239157	0.6772	(0.4831 - 0.8249)	0.000161315	0.6975	(0.5013 - 0.841)
BLCA	DSS	Age.clin,Gender,Tumor stage,TGFBR1 expression,MYC expression	291	97	0.0031461	0.7152	(0.4607 - 0.8807)	0.0160771	0.7018	(0.4466 - 0.8728)
ACC	DSS	AURKB expression	56	19	0.00372551	NA	(NA - NA)	0.993213	0.4878	(0.1553 - 0.8315)
BLCA	OS	Age.clin,Gender,Tumor stage,TGFBR1 expression,MYC expression	301	101	0.0039735	0.6924	(0.5022 - 0.8339)	0.0319554	0.6717	(0.4817 - 0.8183)
THCA	OS	Age.clin,TGFBR1 expression	373	124	0.00619882	0.9493	(0.3476 - 0.9985)	0.00619882	0.9696	(0.3605 - 0.9994)
PRAD	PFI	Age.clin,Gleason group,KIF23 expression,PTEN expression,VPS4B expression,AURKA expression,AURKB expression,TP53 deletion	360	121	0.0065082	0.6276	(0.3876 - 0.8177)	0.00183109	0.6253	(0.3855 - 0.8161)
READ_and_COAD	OS	Age.clin,Tumor stage	422	144	0.00750968	0.7119	(0.4796 - 0.8689)	0.00050179	0.6915	(0.4574 - 0.8563)
PAAD	DSS	Gender,VPS4B expression,KIF23 expression,TRAF6 expression,MYC expression	125	41	0.00969253	0.7173	(0.4058 - 0.9041)	0.552255	0.5419	(0.2602 - 0.7991)
ACC	PFI	AURKB expression,KIF23 expression,TGFBR1 expression,AURKA expression	57	20	0.0105894	0.8058	(0.4456 - 0.9554)	0.691887	0.4964	(0.2043 - 0.791)
LGG	PFI	Age.clin,KIF23 expression,AURKA expression,PTEN expression,TGFBR1 expression,AR expression	380	124	0.0122769	0.6743	(0.4836 - 0.8207)	0.070751	0.6517	(0.4592 - 0.8048)
UCEC	DSS	AURKA expression	395	133	0.0130147	0.6887	(0.3967 - 0.8816)	0.18273	0.4111	(0.1812 - 0.6877)
UVM	PFI	AURKA expression	58	20	0.013388	0.8	(0.3662 - 0.9652)	0.222503	0.8333	(0.3934 - 0.9747)
THYM	OS	KIF23 expression	88	30	0.0143059	NA	(NA - NA)	0.919126	NA	(NA - NA)
COAD	DSS	Age.clin,Gender,Tumor stage,VPS4A expression	302	100	0.0191447	0.7043	(0.3921 - 0.8979)	0.0851033	0.6442	(0.359 - 0.8541)
LAML	OS	Age.clin	84	28	0.0238497	0.6105	(0.3274 - 0.8346)	0.0180859	0.6504	(0.3793 - 0.85)
PAAD	DFI	KIF23 expression,MYC expression	50	17	0.025695	NA	(NA - NA)	0.710944	0.5641	(0.135 - 0.9147)
LUAD	PFI	Age.clin,Gender,Tumor stage,TGFBR1 expression,KIF23 expression	352	118	0.0281269	0.636	(0.4563 - 0.7844)	0.00896937	0.5801	(0.4024 - 0.7392)
BRCA	DFI	Tumor stage,APPL1 expression	670	222	0.0338067	0.6646	(0.3591 - 0.8751)	0.0335796	0.6703	(0.3616 - 0.8795)
LIHC	DSS	Tumor stage,AURKB expression	246	83	0.0366605	0.8043	(0.4172 - 0.9594)	0.33645	0.6732	(0.3084 - 0.9049)
ESCA	DFI	Age.clin,Gender	54	19	0.0377247	0.7263	(0.3263 - 0.9357)	0.0377247	0.7263	(0.3263 - 0.9357)
TGCT	PFI	Tumor stage	95	32	0.0411817	NA	(NA - NA)	0.0222648	0.726	(0.37 - 0.9228)
THCA	DFI	Age.clin,Gender,Tumor stage,AURKB expression	263	89	0.04163	0.6561	(0.2778 - 0.9044)	0.448157	0.4852	(0.1689 - 0.8139)
STAD	DSS	Age.clin,Gender,Tumor stage,TP53 expression,MYC deletion,MYC amplification,AR expression	233	81	0.0432466	0.7108	(0.4285 - 0.8896)	0.116588	0.7108	(0.4285 - 0.8896)
BLCA	PFI	Tumor stage,TGFBR1 expression	302	101	0.0446213	0.6385	(0.4536 - 0.7899)	0.00329992	0.678	(0.4923 - 0.8206)
BRCA	OS	Age.clin,Gender,Tumor stage,TGFBR1 expression	767	257	0.0453683	0.6005	(0.352 - 0.8062)	0.0454446	0.6041	(0.3542 - 0.8093)
READ	OS	Age.clin,Tumor stage	113	36	0.0466895	0.9375	(0.2839 - 0.9982)	0.0466895	0.9531	(0.2771 - 0.9991)
BRCA	DSS	Age.clin,Gender,Tumor stage,TP53 expression,AURKB expression,VPS4A expression	758	250	0.0512534	0.7601	(0.4659 - 0.92)	0.0926083	0.687	(0.3958 - 0.8803)
BLCA	DFI	Tumor stage,APPL2 expression	139	46	0.0669556	0.2393	(0.0393 - 0.7077)	0.207701	0.3926	(0.0919 - 0.8051)
LIHC	OS	Gender,Tumor stage,AURKA expression,AURKB expression	254	83	0.0750396	0.6699	(0.4204 - 0.8503)	0.101032	0.6112	(0.3636 - 0.8122)
LUSC	OS	Age.clin,Gender,Tumor stage,MYC deletion,MYC amplification	363	121	0.0820187	0.5851	(0.4132 - 0.7386)	0.550899	0.5682	(0.3974 - 0.7242)
SARC	PFI	Age.clin,Gender	192	65	0.0910373	0.3684	(0.1931 - 0.5871)	0.0910373	0.3692	(0.1937 - 0.5878)
MESO	OS	Gender,Tumor stage,KIF23 expression,AURKB expression,AURKA expression,TGFBR1 expression,PTEN expression	63	21	0.0975135	0.6805	(0.3574 - 0.8908)	0.393193	0.4142	(0.1606 - 0.7233)
KICH	OS	Tumor stage,APPL1 expression	48	16	0.0992531	NA	(NA - NA)	0.128589	NA	(NA - NA)
KICH	DSS	Age.clin,Tumor stage,APPL1 expression	48	16	0.0992531	NA	(NA - NA)	0.128589	NA	(NA - NA)
MESO	PFI	Gender,Tumor stage,KIF23 expression,AURKA expression	61	21	0.102122	0.6597	(0.3192 - 0.8891)	0.368952	0.4514	(0.1743 - 0.7623)
ACC	OS	Age.clin,Gender,AURKB expression,KIF23 expression,AURKA expression,TGFBR1 expression,APPL2 expression,MYC expression,TRAF6 expression	57	20	0.104806	0.8421	(0.4109 - 0.9761)	0.428758	0.4632	(0.1501 - 0.8082)
KIRP	DFI	Gender,Tumor stage,KIF23 expression	117	39	0.109333	0.8022	(0.4393 - 0.9545)	0.134008	0.7308	(0.3924 - 0.9194)
READ	PFI	Age.clin,Gender,Tumor stage	113	35	0.115553	0.7077	(0.3245 - 0.9242)	0.0732213	0.7348	(0.3538 - 0.9334)
KICH	PFI	Age.clin,Tumor stage	48	16	0.115912	NA	(NA - NA)	0.115912	NA	(NA - NA)
PAAD	PFI	Gender,Tumor stage,KIF23 expression,VPS4B expression,AURKA expression,MYC expression,APPL1 expression	128	44	0.118603	0.5996	(0.3404 - 0.813)	0.632317	0.5018	(0.2614 - 0.7414)
THCA	DSS	Age.clin,Tumor stage,TGFBR1 expression	369	122	0.147176	0.9592	(0.2212 - 0.9995)	0.135001	NA	(NA - NA)
KIRP	OS	Tumor stage,AURKB expression,KIF23 expression,VPS4A expression,AR expression,TGFBR1 expression,AURKA expression	188	63	0.15311	0.8592	(0.4478 - 0.9787)	0.167993	0.8333	(0.4215 - 0.9717)
UCEC	OS	Age.clin,AURKA expression,TRAF6 expression,KIF23 expression,TP53 expression	397	133	0.164029	0.4971	(0.2764 - 0.719)	0.777639	0.5624	(0.3303 - 0.7701)
SARC	DSS	Age.clin,AURKB expression	188	63	0.165437	0.506	(0.2193 - 0.7889)	0.895874	0.4718	(0.1965 - 0.7654)
CESC	OS	Age.clin,MYC expression	209	69	0.178279	0.4009	(0.1644 - 0.6949)	0.657188	0.507	(0.2304 - 0.7794)
LIHC	DFI	Age.clin,Gender,Tumor stage,PTEN expression,KIF23 expression,AURKA expression,AURKB expression	220	72	0.211208	0.6333	(0.4046 - 0.8144)	0.0747673	0.6237	(0.393 - 0.8093)
SKCM	DSS	Gender,Tumor stage,PTEN deletion,PTEN amplification	72	25	0.211313	NA	(NA - NA)	0.445009	0.6842	(0.0815 - 0.9814)
READ_and_COAD	DSS	Age.clin,Tumor stage,Gender,AURKA expression	406	139	0.213273	0.5599	(0.2926 - 0.7964)	0.237591	0.5487	(0.2905 - 0.783)
DLBC	PFI	AURKB expression,VPS4A expression	35	12	0.214409	0.2917	(0.038 - 0.8111)	0.674424	0.5	(0.1007 - 0.8993)
OV	OS	Age.clin,MYC expression	271	91	0.243644	0.5168	(0.3396 - 0.6899)	0.715743	0.5184	(0.341 - 0.6913)
UVM	OS	Age.clin,Gender,Tumor stage,APPL2 expression,APPL1 expression,MYC expression,AURKA expression,AR expression	59	20	0.259118	0.6329	(0.229 - 0.9092)	0.0367725	0.8101	(0.3513 - 0.9711)
LUAD	DFI	Age.clin,Tumor stage	208	70	0.277012	0.5438	(0.3133 - 0.7569)	0.357966	0.5372	(0.3079 - 0.7518)
PRAD	OS	Gleason group	360	121	0.290402	NA	(NA - NA)	0.187651	0.7244	(0.1155 - 0.9815)
PRAD	DFI	Age.clin,Gleason group,PTEN expression	247	83	0.299938	0.5522	(0.2297 - 0.8361)	0.0619353	0.5802	(0.2488 - 0.8523)
PAAD	OS	KIF23 expression	128	44	0.315146	0.61	(0.3506 - 0.8192)	0.642077	0.5617	(0.3103 - 0.785)
LUSC	DSS	Gender,Tumor stage	324	108	0.317515	0.5472	(0.1969 - 0.8562)	0.0259527	0.6	(0.3257 - 0.8233)
BRCA	PFI	Age.clin,Gender,Tumor stage	767	257	0.3301	0.5977	(0.3719 - 0.7886)	0.394684	0.5784	(0.354 - 0.7745)
CESC	PFI	Age.clin,TP53 expression	209	69	0.337909	0.5871	(0.3233 - 0.8089)	0.518786	0.5067	(0.254 - 0.756)
PRAD	DSS	Age.clin,Gleason group,KIF23 expression	360	120	0.371093	0.7647	(0.0406 - 0.996)	0.452166	0.7941	(0.0438 - 0.9969)
CESC	DFI	APPL1 expression	126	42	0.375541	0.2713	(0.0578 - 0.6933)	0.942905	0.5213	(0.1742 - 0.849)
STAD	OS	Age.clin,Gender,Tumor stage,TGFBR1 expression,TP53 expression,VPS4A expression,AR expression	245	85	0.379895	0.5947	(0.3633 - 0.7905)	0.780897	0.6062	(0.3734 - 0.799)
LGG	DFI	PTEN expression	97	33	0.406061	0.6642	(0.2496 - 0.9216)	0.723609	0.5075	(0.1581 - 0.8497)
UVM	DSS	Age.clin,Gender,Tumor stage,APPL2 expression,APPL1 expression,AR expression,MYC expression,AURKA expression	59	20	0.41927	0.6324	(0.2102 - 0.9175)	0.0499909	0.7647	(0.2931 - 0.9622)
THYM	PFI	Age.clin,Gender	88	30	0.449021	0.4062	(0.112 - 0.7877)	0.449021	0.4062	(0.112 - 0.7877)
SKCM	OS	Age.clin,Gender,Tumor stage,PTEN deletion,PTEN amplification	72	25	0.475438	0.7586	(0.14 - 0.9838)	0.873887	0.5172	(0.0681 - 0.9402)
LUSC	PFI	Age.clin,Gender,Tumor stage	363	122	0.512247	0.5135	(0.2987 - 0.7234)	0.512247	0.5178	(0.3023 - 0.7268)
HNSC	DSS	Age.clin,Tumor stage	303	102	0.565533	0.5729	(0.34 - 0.7775)	0.606321	0.5561	(0.3256 - 0.7647)
ACC	DFI	Gender	33	11	0.583602	0.4286	(0.054 - 0.9078)	0.139216	0.3462	(0.0592 - 0.8166)
READ	DSS	Age.clin,Tumor stage,VPS4B expression	109	34	0.586998	0.8605	(0.1887 - 0.9939)	0.253832	0.8605	(0.1729 - 0.9945)
ESCA	OS	Gender	120	40	0.607268	0.6707	(0.1668 - 0.954)	0.886363	0.5881	(0.2859 - 0.8358)
HNSC	OS	Age.clin,Tumor stage	318	107	0.621922	0.5447	(0.3662 - 0.7124)	0.428398	0.542	(0.3637 - 0.7101)
GBM	DSS	Age.clin	102	35	0.64049	0.5344	(0.2869 - 0.7661)	0.889992	0.4839	(0.2477 - 0.7276)
THCA	PFI	Age.clin,Gender,Tumor stage	373	124	0.713396	0.4431	(0.1693 - 0.7564)	0.703904	0.469	(0.1847 - 0.775)
OV	DSS	Age.clin,VPS4A expression	252	85	0.728821	0.5795	(0.3833 - 0.7535)	0.719939	0.5583	(0.3641 - 0.7362)
UCEC	PFI	AURKA expression,TRAF6 expression	397	133	0.759361	0.552	(0.3521 - 0.7363)	0.572713	0.5323	(0.3348 - 0.7201)
CESC	DSS	Age.clin,TRAF6 expression	205	69	0.780017	0.4653	(0.1749 - 0.7813)	0.214782	0.4899	(0.186 - 0.8015)
READ_and_COAD	DFI	Tumor stage,Gender	160	54	0.780767	0.5301	(0.1517 - 0.8768)	0.552426	0.5275	(0.167 - 0.8614)
STAD	DFI	Age.clin,Gender,Tumor stage,AURKA expression,AR expression,TP53 expression,PTEN expression	152	51	0.798374	0.4854	(0.2219 - 0.7572)	0.692302	0.4833	(0.2186 - 0.7576)
CHOL	OS	Age.clin,Gender,Tumor stage,KIF23 expression,AURKB expression	27	9	0.846415	0.5	(0.0856 - 0.9144)	0.507917	0.6429	(0.1356 - 0.9538)
ESCA	DSS	Gender,MYC expression	119	40	0.85558	0.6281	(0.2516 - 0.8946)	0.391162	0.6834	(0.2898 - 0.9195)
ESCA	PFI	Gender,PTEN expression,MYC expression	120	40	0.85799	0.5764	(0.2966 - 0.8146)	0.624809	0.4436	(0.199 - 0.719)
GBM	PFI	Age.clin,Gender	111	38	0.87	0.5177	(0.2854 - 0.7426)	0.87	0.5177	(0.2854 - 0.7426)
LUSC	DFI	Gender,Tumor stage,AURKB expression	218	73	0.882301	0.5466	(0.2677 - 0.7991)	0.18476	0.6413	(0.3424 - 0.8599)
SKCM	PFI	Age.clin,Tumor stage,APPL1 expression	72	25	0.896364	0.5041	(0.1751 - 0.8296)	0.325093	0.4797	(0.1613 - 0.8155)
TGCT	DFI	Tumor stage,AURKB expression,AR expression,PTEN expression	73	25	0.900389	0.531	(0.2076 - 0.8303)	0.5255	0.4759	(0.1737 - 0.7967)
HNSC	PFI	Tumor stage	318	107	0.900878	0.5251	(0.2886 - 0.7508)	0.885042	0.5322	(0.3586 - 0.6983)
GBM	OS	Age.clin	111	38	0.914002	0.5672	(0.3325 - 0.7751)	0.914002	0.5462	(0.3149 - 0.7592)
DLBC	OS	TRAF6 expression	35	12	0.919126	0.4118	(0.0543 - 0.895)	0.750485	0.4706	(0.0695 - 0.9136)
THYM	DSS	Age.clin	88	30	0.919126	NA	(NA - NA)	0.919126	0.4286	(0.0111 - 0.9805)
SARC	OS	Age.clin,Gender,AURKB expression	192	65	0.936967	0.5044	(0.2284 - 0.7777)	0.727394	0.4288	(0.1776 - 0.723)
STAD	PFI	Age.clin,Gender,Tumor stage,TP53 expression,MYC deletion,MYC amplification,AR expression	250	81	0.939288	0.5512	(0.3214 - 0.761)	0.938734	0.5402	(0.3075 - 0.7565)
HNSC	DFI	Age.clin,Gender,Tumor stage,TP53 expression	80	27	0.944932	0.4962	(0.1704 - 0.8253)	0.379357	0.5414	(0.1968 - 0.8504)
SARC	DFI	Age.clin	113	38	0.947223	0.5373	(0.2725 - 0.7826)	0.744942	0.5199	(0.2593 - 0.7701)
CHOL	PFI	KIF23 expression	27	9	0.967526	0.3929	(0.0912 - 0.8066)	0.299603	0.6071	(0.1934 - 0.9088)
KICH	DFI	Gender,APPL1 expression	21	7	1	NA	(NA - NA)	1	NA	(NA - NA)
TGCT	OS	Age.clin,Tumor stage	95	32	1	NA	(NA - NA)	1	NA	(NA - NA)
