# Supplementary material for: Identification of progression markers for prostate cancer
Source: Cell Cycle. 2025 Sep 29;24(17-20):382–99. doi: 10.1080/15384101.2025.2563930 (PMC12533958; doi:10.1080/15384101.2025.2563930)
Supplement: Supplementary data 3.xlsx [file KCCY_A_2563930_SM3450.xlsx]

## Sheet: Sheet1
Clinical feature	Description
Age at diagnosis	Patient´s age at the time of cancer diagnosis
Gender	Patient´s gender (male/female)
Tumor stage	A staging method which describes the tumour volume and how much it has spread in a patient's body utilising the TNM system. T refers to tumour size and the extent how much the cancer has invaded the surrounding tissue, N indicates if the tumour has spread to nearby lymph nodes and M refers to whether the tumour has metastasised.
Gleason group (Prostate cancer only)	The Gleason group is a binary classification derived from the primary and secondary Gleason score (Group 1: primary + secondary < 7, or primary = 3 and secondary = 4; Group 2: primary + secondary > 7, or primary = 4 and secondary = 3)
