# Supplementary material for: Identification of progression markers for prostate cancer
Source: Cell Cycle. 2025 Sep 29;24(17-20):382–99. doi: 10.1080/15384101.2025.2563930 (PMC12533958; doi:10.1080/15384101.2025.2563930)
Supplement: Supplementary data 1.xlsx [file KCCY_A_2563930_SM3449.xlsx]

## Sheet: Sheet1
Gene	Description
AR	androgen receptor
APPL1	adaptor protein, phosphotyrosine interacting with PH domain and leucine zipper 1
APPL2	adaptor protein, phosphotyrosine interacting with PH domain and leucine zipper 2
AURKA	aurora kinase A
AURKB	aurora kinase B
MYC	MYC proto-oncogene, bHLH transcription factor
PTEN	phosphatase and tensin homolog
TGFBR1	transforming growth factor beta receptor 1
TP53	tumor protein p53
TRAF6	TNF receptor associated factor 6
KIF23	kinesin family member 23
VPS4A	vacuolar protein sorting 4 homolog A
VPS4B	vacuolar protein sorting 4 homolog B
